# Supplementary material for: Hibernation in a primate: does sleep occur?
Source: R Soc Open Sci. 2016 Aug 10;3(8):160282. doi: 10.1098/rsos.160282 (PMC5108954; doi:10.1098/rsos.160282)
Supplement: Excel files (5) one per individual for which data were used C_crossleyi_Ly_database [file rsos160282supp1.xlsx]

## Sheet: "Ly"
Date	Time	MR	T_am	Score Adj
7/13/2012	06:00	99.5653	10.08	15		Sleep Scores
7/13/2012	06:00	99.5653	10.08	15		5	Low Amplitude
7/13/2012	06:01	99.9478	10.08	15		15	Wake-Movement
7/13/2012	06:01	99.9478	10.08	15		25	NREM
7/13/2012	06:02	101.434	10.132	15		35	REM
7/13/2012	06:02	101.434	10.132	15
7/13/2012	06:03	102.229	10.08	15		MR	Metabolic Rates
7/13/2012	06:03	102.229	10.08	15		T_am	Ambient Temperature
7/13/2012	06:04	102.879	10.132	15
7/13/2012	06:04	102.879	10.132	15
7/13/2012	06:05	104.375	10.236	15
7/13/2012	06:05	104.375	10.236	15
7/13/2012	06:06	103.937	10.184	15
7/13/2012	06:06	103.937	10.184	15
7/13/2012	06:07	104.175	10.132	15
7/13/2012	06:07	104.175	10.132	15
7/13/2012	06:08	105.232	10.132	15
7/13/2012	06:08	105.232	10.132	15
7/13/2012	06:09	105.764	10.236	15
7/13/2012	06:09	105.764	10.236	15
7/13/2012	06:10	106.969	10.236	15
7/13/2012	06:10	106.969	10.236	15
7/13/2012	06:11	107.504	10.288	15
7/13/2012	06:11	107.504	10.288	15
7/13/2012	06:12	108.558	10.288	15
7/13/2012	06:12	108.558	10.288	15
7/13/2012	06:13	109.918	10.236	15
7/13/2012	06:13	109.918	10.236	15
7/13/2012	06:14	110.558	10.236	15
7/13/2012	06:14	110.558	10.236	15
7/13/2012	06:15	110.275	10.184	15
7/13/2012	06:15	110.275	10.184	15
7/13/2012	06:16	110.915	10.132	15
7/13/2012	06:16	110.915	10.132	15
7/13/2012	06:17	112.689	10.132	15
7/13/2012	06:17	112.689	10.132	15
7/13/2012	06:18	112.915	10.184	15
7/13/2012	06:18	112.915	10.184	15
7/13/2012	06:19	113.046	10.132	15
7/13/2012	06:19	113.046	10.132	15
7/13/2012	06:20	114.253	10.132	15
7/13/2012	06:20	114.253	10.132	15
7/13/2012	06:21	115.46	10.288	15
7/13/2012	06:21	115.46	10.288	15
7/13/2012	06:22	116.667	10.34	15
7/13/2012	06:22	116.667	10.34	15
7/13/2012	06:23	117.874	10.288	15
7/13/2012	06:23	117.874	10.288	15
7/13/2012	06:24	118.258	10.236	15
7/13/2012	06:24	118.258	10.236	15
7/13/2012	06:25	119.221	10.184	15
7/13/2012	06:25	119.221	10.184	15
7/13/2012	06:26	119.438	10.288	15
7/13/2012	06:26	119.438	10.288	15
7/13/2012	06:27	120.645	10.288	15
7/13/2012	06:27	120.645	10.288	15
7/13/2012	06:28	122.263	10.236	15
7/13/2012	06:28	122.263	10.236	15
7/13/2012	06:29	123.471	10.236	15
7/13/2012	06:29	123.471	10.236	15
7/13/2012	06:30	125.264	10.236	15
7/13/2012	06:30	125.264	10.236	15
7/13/2012	06:31	126.118	10.288	15
7/13/2012	06:31	126.118	10.288	15
7/13/2012	06:32	127.914	10.34	15
7/13/2012	06:32	127.914	10.34	15
7/13/2012	06:33	129.121	10.34	15
7/13/2012	06:33	129.121	10.34	15
7/13/2012	06:34	130.966	10.288	15
7/13/2012	06:34	130.966	10.288	15
7/13/2012	06:35	131.761	10.236	15
7/13/2012	06:35	131.761	10.236	15
7/13/2012	06:36	135.019	10.288	15
7/13/2012	06:36	135.019	10.288	15
7/13/2012	06:37	137.457	10.288	15
7/13/2012	06:37	137.457	10.288	15
7/13/2012	06:38	140.091	10.288	15
7/13/2012	06:38	140.091	10.288	15
7/13/2012	06:39	142.943	10.288	15
7/13/2012	06:39	142.943	10.288	15
7/13/2012	06:40	145.384	10.288	15
7/13/2012	06:40	145.384	10.288	15
7/13/2012	06:41	148.849	10.288	15
7/13/2012	06:41	148.849	10.288	15
7/13/2012	06:42	151.286	10.288	15
7/13/2012	06:42	151.286	10.288	15
7/13/2012	06:43	153.939	10.34	15
7/13/2012	06:43	153.939	10.34	15
7/13/2012	06:44	156.161	10.34	15
7/13/2012	06:44	156.161	10.34	15
7/13/2012	06:45	159.196	10.288	15
7/13/2012	06:45	159.196	10.288	15
7/13/2012	06:46	161.673	10.288	15
7/13/2012	06:46	161.673	10.288	15
7/13/2012	06:47	164.756	10.288	15
7/13/2012	06:47	164.756	10.288	15
7/13/2012	06:48	169.434	10.288	15
7/13/2012	06:48	169.434	10.288	15
7/13/2012	06:49	173.931	10.288	15
7/13/2012	06:49	173.931	10.288	15
7/13/2012	06:50	178.017	10.288	15
7/13/2012	06:50	178.017	10.288	15
7/13/2012	06:51	180.869	10.288	15
7/13/2012	06:51	180.869	10.288	15
7/13/2012	06:52		10.288	15
7/13/2012	06:52		10.288	15
7/13/2012	06:53		10.288	15
7/13/2012	06:53		10.288	15
7/13/2012	06:54		10.34	15
7/13/2012	06:54		10.34	15
7/13/2012	06:55		10.34	15
7/13/2012	06:55		10.34	15
7/13/2012	06:56		10.34	15
7/13/2012	06:56		10.34	15
7/13/2012	06:57		10.34	15
7/13/2012	06:57		10.34	15
7/13/2012	06:57		10.34	15
7/13/2012	06:57		10.34	15
7/13/2012	06:58		10.34	15
7/13/2012	06:58		10.34	15
7/13/2012	06:59		10.34	15
7/13/2012	06:59		10.34	15
7/13/2012	07:00	195.584	10.443	15
7/13/2012	07:00	195.584	10.443	15
7/13/2012	07:01	200.498	10.443	15
7/13/2012	07:01	200.498	10.443	15
7/13/2012	07:02	205.823	10.443	15
7/13/2012	07:02	205.823	10.443	15
7/13/2012	07:03	207.331	10.443	15
7/13/2012	07:03	207.331	10.443	15
7/13/2012	07:04	207.437	10.443	15
7/13/2012	07:04	207.437	10.443	15
7/13/2012	07:05	209.887	10.495	15
7/13/2012	07:05	209.887	10.495	15
7/13/2012	07:06	211.516	10.495	15
7/13/2012	07:06	211.516	10.495	15
7/13/2012	07:07	211.501	10.495	15
7/13/2012	07:07	211.501	10.495	15
7/13/2012	07:08	212.309	10.495	15
7/13/2012	07:08	212.309	10.495	15
7/13/2012	07:09	213.227	10.495	15
7/13/2012	07:09	213.227	10.495	15
7/13/2012	07:10	214.333	10.495	15
7/13/2012	07:10	214.333	10.495	15
7/13/2012	07:11	215.551	10.547	15
7/13/2012	07:11	215.551	10.547	15
7/13/2012	07:12	213.484	10.547	15
7/13/2012	07:12	213.484	10.547	15
7/13/2012	07:13	214.592	10.547	15
7/13/2012	07:13	214.592	10.547	15
7/13/2012	07:14	213.975	10.547	15
7/13/2012	07:14	213.975	10.547	15
7/13/2012	07:15	212.951	10.547	15
7/13/2012	07:15	212.951	10.547	15
7/13/2012	07:16	215.39	10.547	15
7/13/2012	07:16	215.39	10.547	15
7/13/2012	07:17	216.499	10.547	15
7/13/2012	07:17	216.499	10.547	15
7/13/2012	07:18	220.58	10.495	15
7/13/2012	07:18	220.58	10.495	15
7/13/2012	07:19	217.29	10.547	15
7/13/2012	07:19	217.29	10.547	15
7/13/2012	07:20	223.009	10.495	15
7/13/2012	07:20	223.009	10.495	15
7/13/2012	07:21	229.547	10.547	15
7/13/2012	07:21	229.547	10.547	15
7/13/2012	07:22	231.991	10.495	15
7/13/2012	07:22	231.991	10.495	15
7/13/2012	07:23	235.33	10.495	15
7/13/2012	07:23	235.33	10.495	15
7/13/2012	07:24	238.851	10.495	15
7/13/2012	07:24	238.851	10.495	15
7/13/2012	07:25	239.247	10.547	15
7/13/2012	07:25	239.247	10.547	15
7/13/2012	07:26	239.233	10.599	15
7/13/2012	07:26	239.233	10.599	15
7/13/2012	07:27	241.269	10.547	15
7/13/2012	07:27	241.269	10.547	15
7/13/2012	07:28	245.701	10.547	15
7/13/2012	07:28	245.701	10.547	15
7/13/2012	07:29	248.213	10.547	15
7/13/2012	07:29	248.213	10.547	15
7/13/2012	07:30	247.788	10.547	15
7/13/2012	07:30	247.788	10.547	15
7/13/2012	07:31	252.286	10.547	15
7/13/2012	07:31	252.286	10.547	15
7/13/2012	07:32	253.145	10.547	15
7/13/2012	07:32	253.145	10.547	15
7/13/2012	07:33	257.491	10.495	15
7/13/2012	07:33	257.491	10.495	15
7/13/2012	07:34	258.249	10.495	15
7/13/2012	07:34	258.249	10.495	15
7/13/2012	07:35	258.696	10.495	15
7/13/2012	07:35	258.696	10.495	15
7/13/2012	07:36	261.972	10.495	15
7/13/2012	07:36	261.972	10.495	15
7/13/2012	07:37	264.837	10.495	15
7/13/2012	07:37	264.837	10.495	15
7/13/2012	07:38	266.057	10.495	15
7/13/2012	07:38	266.057	10.495	15
7/13/2012	07:39	265.669	10.599	15
7/13/2012	07:39	265.669	10.599	15
7/13/2012	07:40	272.254	10.651	15
7/13/2012	07:40	272.254	10.651	15
7/13/2012	07:41	274.265	10.651	5
7/13/2012	07:41	274.265	10.651	5
7/13/2012	07:42	282.478	10.703	5
7/13/2012	07:42	282.478	10.703	5
7/13/2012	07:43	283.284	10.651	5
7/13/2012	07:43	283.284	10.651	5
7/13/2012	07:44	278.776	10.703	5
7/13/2012	07:44	278.776	10.703	5
7/13/2012	07:45	282.026	10.755	5
7/13/2012	07:45	282.026	10.755	5
7/13/2012	07:46	287.758	10.703	5
7/13/2012	07:46	287.758	10.703	5
7/13/2012	07:47	292.66	10.703	5
7/13/2012	07:47	292.66	10.703	5
7/13/2012	07:48	295.517	10.703	5
7/13/2012	07:48	295.517	10.703	5
7/13/2012	07:49			5
7/13/2012	07:49			5
7/13/2012	07:50			5
7/13/2012	07:50			5
7/13/2012	07:51			5
7/13/2012	07:51			5
7/13/2012	07:52			5
7/13/2012	07:52			5
7/13/2012	07:53			5
7/13/2012	07:53			5
7/13/2012	07:54			5
7/13/2012	07:54			5
7/13/2012	07:55			5
7/13/2012	07:55			5
7/13/2012	07:56			5
7/13/2012	07:56		10.859	5
7/13/2012	07:57		10.911	5
7/13/2012	07:57		10.911	5
7/13/2012	07:57		10.911	5
7/13/2012	07:57		10.911	5
7/13/2012	07:58		10.962	5
7/13/2012	07:58		10.962	5
7/13/2012	07:59		10.962	5
7/13/2012	07:59		10.962	5
7/13/2012	08:00	319.728	10.911	5
7/13/2012	08:00	319.728	10.911	5
7/13/2012	08:01	323.818	10.859	5
7/13/2012	08:01	323.818	10.859	5
7/13/2012	08:02	323.362	10.807	5
7/13/2012	08:02	323.362	10.807	5
7/13/2012	08:03	325.002	10.807	5
7/13/2012	08:03	325.002	10.807	5
7/13/2012	08:04	324.955	10.859	5
7/13/2012	08:04	324.955	10.859	5
7/13/2012	08:05	329.42	10.859	5
7/13/2012	08:05	329.42	10.859	5
7/13/2012	08:06	331.479	10.859	5
7/13/2012	08:06	331.479	10.859	5
7/13/2012	08:07	341.968	10.807	5
7/13/2012	08:07	341.968	10.807	5
7/13/2012	08:08	344.26	10.859	5
7/13/2012	08:08	344.26	10.859	5
7/13/2012	08:09	357.624	10.859	5
7/13/2012	08:09	357.624	10.859	5
7/13/2012	08:10	344.845	10.859	5
7/13/2012	08:10	344.845	10.859	5
7/13/2012	08:11	353.92	10.807	5
7/13/2012	08:11	353.92	10.807	5
7/13/2012	08:12	355.518	10.807	5
7/13/2012	08:12	355.518	10.807	5
7/13/2012	08:13	360.406	10.859	5
7/13/2012	08:13	360.406	10.859	5
7/13/2012	08:14	363.65	10.911	5
7/13/2012	08:14	363.65	10.911	5
7/13/2012	08:15	365.659	10.962	5
7/13/2012	08:15	365.659	10.962	5
7/13/2012	08:16	369.725	10.962	5
7/13/2012	08:16	369.725	10.962	5
7/13/2012	08:17	373.678	10.962	5
7/13/2012	08:17	373.678	10.962	5
7/13/2012	08:18	387.728	10.962	5
7/13/2012	08:18	387.728	10.962	5
7/13/2012	08:19	378.633	10.962	5
7/13/2012	08:19	378.633	10.962	5
7/13/2012	08:20	385.578	11.014	5
7/13/2012	08:20	385.578	11.014	5
7/13/2012	08:21	389.644	11.014	5
7/13/2012	08:21	389.644	11.014	5
7/13/2012	08:22	391.375	11.014	5
7/13/2012	08:22	391.375	11.014	5
7/13/2012	08:23	400.244	11.118	5
7/13/2012	08:23	400.244	11.118	5
7/13/2012	08:24	404.31	11.17	5
7/13/2012	08:24	404.31	11.17	5
7/13/2012	08:25	405.339	11.17	5
7/13/2012	08:25	405.339	11.17	5
7/13/2012	08:26	414.085	11.17	5
7/13/2012	08:26	414.085	11.17	5
7/13/2012	08:27	420.441	11.118	5
7/13/2012	08:27	420.441	11.118	5
7/13/2012	08:28	414.235	11.17	5
7/13/2012	08:28	414.235	11.17	5
7/13/2012	08:29	424.227	11.17	5
7/13/2012	08:29	424.227	11.17	5
7/13/2012	08:30	427.283	11.17	5
7/13/2012	08:30	427.283	11.17	5
7/13/2012	08:31	429.288	11.17	5
7/13/2012	08:31	429.288	11.17	5
7/13/2012	08:32	432.528	11.17	5
7/13/2012	08:32	432.528	11.17	5
7/13/2012	08:33	444.804	11.17	5
7/13/2012	08:33	444.804	11.17	5
7/13/2012	08:34	442.701	11.118	5
7/13/2012	08:34	442.701	11.118	5
7/13/2012	08:35	448.406	11.118	5
7/13/2012	08:35	448.406	11.118	5
7/13/2012	08:36	447.539	11.118	5
7/13/2012	08:36	447.539	11.118	5
7/13/2012	08:37			5
7/13/2012	08:37			5
7/13/2012	08:38			5
7/13/2012	08:38			5
7/13/2012	08:39			5
7/13/2012	08:39			5
7/13/2012	08:40			5
7/13/2012	08:40			5
7/13/2012	08:41			5
7/13/2012	08:41			5
7/13/2012	08:42			15
7/13/2012	08:42			15
7/13/2012	08:43			15
7/13/2012	08:43			15
7/13/2012	08:44			15
7/13/2012	08:44			15
7/13/2012	08:45			15
7/13/2012	08:45			15
7/13/2012	08:46			15
7/13/2012	08:46			15
7/13/2012	08:47			15
7/13/2012	08:47			15
7/13/2012	08:48			15
7/13/2012	08:48			15
7/13/2012	08:49	507.195	11.326	15
7/13/2012	08:49	507.195	11.326	15
7/13/2012	08:50		11.326	15
7/13/2012	08:50		11.326	15
7/13/2012	08:51		11.378	15
7/13/2012	08:51		11.378	15
7/13/2012	08:52		11.378	no data
7/13/2012	08:52		11.378	no data
7/13/2012	08:53			no data
7/13/2012	08:53			no data
7/13/2012	08:54			no data
7/13/2012	08:54			no data
7/13/2012	08:55			no data
7/13/2012	08:55			no data
7/13/2012	08:56			no data
7/13/2012	08:56			no data
7/13/2012	08:57			no data
7/13/2012	08:57			no data
7/13/2012	08:58			no data
7/13/2012	08:58			no data
7/13/2012	08:59			no data
7/13/2012	08:59			no data
7/13/2012	09:00			no data
7/13/2012	09:00			no data
7/13/2012	09:01			no data
7/13/2012	09:01			no data
7/13/2012	09:02			no data
7/13/2012	09:02			no data
7/13/2012	09:03			no data
7/13/2012	09:03			no data
7/13/2012	09:04			no data
7/13/2012	09:04			no data
7/13/2012	09:05			no data
7/13/2012	09:05		11.793	5
7/13/2012	09:06:00		11.845	5
7/13/2012	09:06		11.845	5
7/13/2012	09:07		11.689	5
7/13/2012	09:07		11.689	5
7/13/2012	09:08		11.533	5
7/13/2012	09:08		11.533	5
7/13/2012	09:09	545.189	11.533	5
7/13/2012	09:09	545.189	11.533	5
7/13/2012	09:10	547.998	11.378	5
7/13/2012	09:10	547.998	11.378	5
7/13/2012	09:11	549.986	11.378	5
7/13/2012	09:11			5
7/13/2012	09:12	553.21	11.378	5
7/13/2012	09:12	553.21	11.378	5
7/13/2012	09:13	561.358	11.43	15
7/13/2012	09:13	561.358	11.43	15
7/13/2012	09:14	570.739	11.43	15
7/13/2012	09:14	570.739	11.43	15
7/13/2012	09:15	582.579	11.378	15
7/13/2012	09:15	582.579	11.378	15
7/13/2012	09:16	703.841	11.326	15
7/13/2012	09:16	703.841	11.326	15
7/13/2012	09:17	682.257	11.326	15
7/13/2012	09:17			15
7/13/2012	09:18			15
7/13/2012	09:18			15
7/13/2012	09:19			15
7/13/2012	09:19			15
7/13/2012	09:20			15
7/13/2012	09:20			15
7/13/2012	09:21			15
7/13/2012	09:21			15
7/13/2012	09:22			15
7/13/2012	09:22			15
7/13/2012	09:23			15
7/13/2012	09:23			15
7/13/2012	09:24			5
7/13/2012	09:24			5
7/13/2012	09:25			5
7/13/2012	09:25			5
7/13/2012	09:26			5
7/13/2012	09:26			5
7/13/2012	09:27			5
7/13/2012	09:27			5
7/13/2012	09:28			5
7/13/2012	09:28			5
7/13/2012	09:29			5
7/13/2012	09:29			5
7/13/2012	09:30			5
7/13/2012	09:30			5
7/13/2012	09:31			5
7/13/2012	09:31			5
7/13/2012	09:32			5
7/13/2012	09:32			5
7/13/2012	09:33			5
7/13/2012	09:33			5
7/13/2012	09:34			5
7/13/2012	09:34			5
7/13/2012	09:35			5
7/13/2012	09:35			5
7/13/2012	09:36			5
7/13/2012	09:36			5
7/13/2012	09:37			5
7/13/2012	09:37			5
7/13/2012	09:38			5
7/13/2012	09:38			5
7/13/2012	09:39			5
7/13/2012	09:39			5
7/13/2012	09:40			5
7/13/2012	09:40			5
7/13/2012	09:41	718.896	11.481	5
7/13/2012	09:41	718.896	11.481	5
7/13/2012	09:42	764.165	11.481	5
7/13/2012	09:42	764.165	11.481	5
7/13/2012	09:43	769.021	11.43	5
7/13/2012	09:43	769.021	11.43	5
7/13/2012	09:44			5
7/13/2012	09:44			5
7/13/2012	09:45			5
7/13/2012	09:45			5
7/13/2012	09:46			5
7/13/2012	09:46			5
7/13/2012	09:47			5
7/13/2012	09:47			5
7/13/2012	09:48			5
7/13/2012	09:48	770.599	11.585	5
7/13/2012	09:49	775.462	11.533	5
7/13/2012	09:49			15
7/13/2012	09:50	799.632	11.637	15
7/13/2012	09:50	799.632	11.637	15
7/13/2012	09:51	790.531	11.689	15
7/13/2012	09:51	790.531	11.689	15
7/13/2012	09:52		11.689	15
7/13/2012	09:52		11.689	5
7/13/2012	09:53		11.689	5
7/13/2012	09:53		11.689	5
7/13/2012	09:54		11.741	5
7/13/2012	09:54		11.741	5
7/13/2012	09:55		11.741	5
7/13/2012	09:55		11.741	5
7/13/2012	09:56		11.793	5
7/13/2012	09:56		11.793	5
7/13/2012	09:57		11.845	15
7/13/2012	09:57		11.845	15
7/13/2012	09:57		11.845	15
7/13/2012	09:57		11.845	15
7/13/2012	09:58		11.845	15
7/13/2012	09:58		11.845	15
7/13/2012	09:59			15
7/13/2012	09:59			15
7/13/2012	10:00			15
7/13/2012	10:00			15
7/13/2012	10:01			15
7/13/2012	10:01			15
7/13/2012	10:02			15
7/13/2012	10:02			15
7/13/2012	10:03			15
7/13/2012	10:03			15
7/13/2012	10:04	775.969	11.689	15
7/13/2012	10:04	775.969	11.689	15
7/13/2012	10:05			15
7/13/2012	10:05			15
7/13/2012	10:06			15
7/13/2012	10:06	766.37	11.793	15
7/13/2012	10:07	759.95	11.793	15
7/13/2012	10:07	759.95	11.793	15
7/13/2012	10:08	757.066	11.845	15
7/13/2012	10:08	757.066	11.845	15
7/13/2012	10:09	757.291	11.793	15
7/13/2012	10:09	757.291	11.793	15
7/13/2012	10:10	771.744	11.793	15
7/13/2012	10:10	771.744	11.793	15
7/13/2012	10:11	788.488	11.845	15
7/13/2012	10:11	788.488	11.845	15
7/13/2012	10:12	798.074	11.845	15
7/13/2012	10:12	798.074	11.845	15
7/13/2012	10:13	796.927	11.949	15
7/13/2012	10:13			15
7/13/2012	10:14			15
7/13/2012	10:14	803.361	12	15
7/13/2012	10:15	853.782	12.156	15
7/13/2012	10:15	853.782	12.156	15
7/13/2012	10:16:00			15
7/13/2012	10:16:00			15
7/13/2012	10:17:00			25
7/13/2012	10:17:00			25
7/13/2012	10:18:00			25
7/13/2012	10:18:00			25
7/13/2012	10:19:00			25
7/13/2012	10:19:00			25
7/13/2012	10:20:00			25
7/13/2012	10:20:00			25
7/13/2012	10:21:00			25
7/13/2012	10:21:00			25
7/13/2012	10:22:00			25
7/13/2012	10:22:00			25
7/13/2012	10:23:00			15
7/13/2012	10:23:00			15
7/13/2012	10:24:00			25
7/13/2012	10:24:00			25
7/13/2012	10:25:00			25
7/13/2012	10:25:00			25
7/13/2012	10:26:00			15
7/13/2012	10:26:00			15
7/13/2012	10:27:00			15
7/13/2012	10:27:00			15
7/13/2012	10:28:00			15
7/13/2012	10:28:00			15
7/13/2012	10:29:00			15
7/13/2012	10:29:00			15
7/13/2012	10:30:00			15
7/13/2012	10:30:00			15
7/13/2012	10:31:00			15
7/13/2012	10:31:00			15
7/13/2012	10:32:00			15
7/13/2012	10:32:00			15
7/13/2012	10:33			15
7/13/2012	10:33	800.572	12.416	15
7/13/2012	10:34			15
7/13/2012	10:34	812.019	12.364	15
7/13/2012	10:35			15
7/13/2012	10:35	796.022	12.364	15
7/13/2012	10:36			15
7/13/2012	10:36	800.506	12.364	15
7/13/2012	10:37	781.642	12.364	15
7/13/2012	10:37	781.642	12.364	15
7/13/2012	10:38	760.325	12.364	15
7/13/2012	10:38	760.325	12.364	15
7/13/2012	10:39	737.366	12.364	15
7/13/2012	10:39	737.366	12.364	15
7/13/2012	10:40	768.062	12.364	15
7/13/2012	10:40	768.062	12.364	15
7/13/2012	10:41	781.962	12.468	15
7/13/2012	10:41	781.962	12.468	15
7/13/2012	10:42	761.054	12.468	15
7/13/2012	10:42	761.054	12.468	15
7/13/2012	10:43	746.286	12.519	15
7/13/2012	10:43	746.286	12.519	15
7/13/2012	10:44	744.627	12.571	15
7/13/2012	10:44	744.627	12.571	15
7/13/2012	10:45	769.995	12.519	15
7/13/2012	10:45	769.995	12.519	15
7/13/2012	10:46	751.545	12.571	15
7/13/2012	10:46	751.545	12.571	15
7/13/2012	10:47	719.379	12.571	25
7/13/2012	10:47	719.379	12.571	25
7/13/2012	10:48	697.683	12.623	25
7/13/2012	10:48	697.683	12.623	25
7/13/2012	10:49	689.633	12.675	25
7/13/2012	10:49			25
7/13/2012	10:50	685.517	12.623	25
7/13/2012	10:50	685.517	12.623	25
7/13/2012	10:51	676.482	12.623	25
7/13/2012	10:51	676.482	12.623	25
7/13/2012	10:52		12.675	25
7/13/2012	10:52		12.675	25
7/13/2012	10:53		12.623	25
7/13/2012	10:53		12.623	25
7/13/2012	10:54		12.623	25
7/13/2012	10:54		12.623	25
7/13/2012	10:55		12.675	25
7/13/2012	10:55		12.675	25
7/13/2012	10:56		12.675	25
7/13/2012	10:56		12.675	25
7/13/2012	10:57		12.623	25
7/13/2012	10:57		12.623	25
7/13/2012	10:58		12.675	15
7/13/2012	10:58		12.675	15
7/13/2012	10:59	616.601	12.779	25
7/13/2012	10:59	616.601	12.779	25
7/13/2012	11:00	617.43	12.727	25
7/13/2012	11:00	617.43	12.727	25
7/13/2012	11:01	615.746	12.675	25
7/13/2012	11:01	615.746	12.675	25
7/13/2012	11:02	613.702	12.727	25
7/13/2012	11:02	613.702	12.727	25
7/13/2012	11:03	605.11	12.727	25
7/13/2012	11:03	605.11	12.727	25
7/13/2012	11:04	596.104	12.831	25
7/13/2012	11:04	596.104	12.831	25
7/13/2012	11:05	603.155	12.831	25
7/13/2012	11:05	603.155	12.831	25
7/13/2012	11:06	596.99	12.831	25
7/13/2012	11:06	596.99	12.831	25
7/13/2012	11:07	598.64	12.831	25
7/13/2012	11:07	598.64	12.831	25
7/13/2012	11:08	594.522	12.831	25
7/13/2012	11:08	594.522	12.831	25
7/13/2012	11:09	587.547	12.831	25
7/13/2012	11:09	587.547	12.831	25
7/13/2012	11:10	587.549	12.779	25
7/13/2012	11:10	587.549	12.779	25
7/13/2012	11:11	580.979	12.779	15
7/13/2012	11:11	580.979	12.779	25
7/13/2012	11:12	580.572	12.675	25
7/13/2012	11:12	580.572	12.675	25
7/13/2012	11:13	580.155	12.623	25
7/13/2012	11:13	580.155	12.623	25
7/13/2012	11:14	574.004	12.623	25
7/13/2012	11:14	574.004	12.623	25
7/13/2012	11:15	575.667	12.623	25
7/13/2012	11:15	575.667	12.623	25
7/13/2012	11:16	573.586	12.623	25
7/13/2012	11:16	573.586	12.623	25
7/13/2012	11:17	571.983	12.623	25
7/13/2012	11:17	571.983	12.623	25
7/13/2012	11:18	567.444	12.675	25
7/13/2012	11:18	567.444	12.675	25
7/13/2012	11:19	561.694	12.675	25
7/13/2012	11:19	561.694	12.675	15
7/13/2012	11:20	565.428	12.675	25
7/13/2012	11:20	565.428	12.675	25
7/13/2012	11:21	561.767	12.779	25
7/13/2012	11:21	561.767	12.779	25
7/13/2012	11:22	554.351	12.831	25
7/13/2012	11:22	554.351	12.831	25
7/13/2012	11:23	563.802	12.831	25
7/13/2012	11:23	563.802	12.831	25
7/13/2012	11:24	559.251	12.831	25
7/13/2012	11:24	559.251	12.831	25
7/13/2012	11:25	558.511	12.779	25
7/13/2012	11:25	558.511	12.779	25
7/13/2012	11:26	557.247	12.727	25
7/13/2012	11:26	557.247	12.727	25
7/13/2012	11:27	551.095	12.675	25
7/13/2012	11:27	551.095	12.675	25
7/13/2012	11:28	546.526	12.727	25
7/13/2012	11:28	546.526	12.727	25
7/13/2012	11:29	537.139	12.779	25
7/13/2012	11:29	537.139	12.779	25
7/13/2012	11:30	538.724	12.779	25
7/13/2012	11:30	538.724	12.779	25
7/13/2012	11:31	535.438	12.831	25
7/13/2012	11:31	535.438	12.831	25
7/13/2012	11:32	530.095	12.883	25
7/13/2012	11:32	530.095	12.883	25
7/13/2012	11:33	530.592	12.935	25
7/13/2012	11:33	530.592	12.935	25
7/13/2012	11:34	525.257	12.987	25
7/13/2012	11:34	525.257	12.987	25
7/13/2012	11:35	524.44	12.987	15
7/13/2012	11:35	524.44	12.987	25
7/13/2012	11:36	525.762	12.987	15
7/13/2012	11:36			15
7/13/2012	11:37	516.238	12.935	15
7/13/2012	11:37	516.238	12.935	15
7/13/2012	11:38	517.79	12.935	15
7/13/2012	11:38	517.79	12.935	25
7/13/2012	11:39	510.395	12.935	25
7/13/2012	11:39	510.395	12.935	25
7/13/2012	11:40	512.456	12.987	25
7/13/2012	11:40	512.456	12.987	25
7/13/2012	11:41	512.977	12.935	25
7/13/2012	11:41	512.977	12.935	25
7/13/2012	11:42	507.642	12.935	25
7/13/2012	11:42	507.642	12.935	25
7/13/2012	11:43	509.7	12.987	25
7/13/2012	11:43	509.7	12.987	25
7/13/2012	11:44	509.708	13.038	25
7/13/2012	11:44	509.708	13.038	25
7/13/2012	11:45	506.837	13.09	25
7/13/2012	11:45	506.837	13.09	25
7/13/2012	11:46	508.484	13.09	25
7/13/2012	11:46	508.484	13.09	25
7/13/2012	11:47	525.824	13.194	15
7/13/2012	11:47	525.824	13.194	15
7/13/2012	11:48	545.049	13.246	25
7/13/2012	11:48	545.049	13.246	25
7/13/2012	11:49	543.821	13.35	25
7/13/2012	11:49	543.821	13.35	25
7/13/2012	11:50	538.079	13.402	25
7/13/2012	11:50	538.079	13.402	25
7/13/2012	11:51	531.102	13.454	25
7/13/2012	11:51	531.102	13.454	25
7/13/2012	11:52		13.402	25
7/13/2012	11:52		13.402	25
7/13/2012	11:53		13.402	25
7/13/2012	11:53		13.402	25
7/13/2012	11:54		13.402	15
7/13/2012	11:54		13.402	15
7/13/2012	11:55		13.35	15
7/13/2012	11:55		13.35	25
7/13/2012	11:56		13.402	25
7/13/2012	11:56		13.402	25
7/13/2012	11:57		13.454	25
7/13/2012	11:57		13.454	25
7/13/2012	11:58		13.506	25
7/13/2012	11:58		13.506	25
7/13/2012	11:59	492.298	13.506	25
7/13/2012	11:59	492.298	13.506	25
7/13/2012	12:00	491.431	13.557	25
7/13/2012	12:00	491.431	13.557	25
7/13/2012	12:01	489.054	13.557	15
7/13/2012	12:01	489.054	13.557	25
7/13/2012	12:02	491.197	13.557	25
7/13/2012	12:02	491.197	13.557	25
7/13/2012	12:03	491.005	13.454	25
7/13/2012	12:03	491.005	13.454	25
7/13/2012	12:04	487.809	13.506	25
7/13/2012	12:04	487.809	13.506	25
7/13/2012	12:05	482.967	13.402	25
7/13/2012	12:05	482.967	13.402	25
7/13/2012	12:06	481	13.402	25
7/13/2012	12:06	481	13.402	25
7/13/2012	12:07	481.497	13.402	25
7/13/2012	12:07	481.497	13.402	25
7/13/2012	12:08	486.105	13.35	25
7/13/2012	12:08	486.105	13.35	25
7/13/2012	12:09	489.887	13.35	15
7/13/2012	12:09	489.887	13.35	25
7/13/2012	12:10	491.616	13.35	25
7/13/2012	12:10	491.616	13.35	25
7/13/2012	12:11	490.06	13.402	25
7/13/2012	12:11	490.06	13.402	25
7/13/2012	12:12	490.427	13.35	25
7/13/2012	12:12	490.427	13.35	25
7/13/2012	12:13	491.748	13.35	25
7/13/2012	12:13	491.748	13.35	25
7/13/2012	12:14	493.214	13.35	15
7/13/2012	12:14	493.214	13.35	15
7/13/2012	12:15	492.476	13.298	15
7/13/2012	12:15			15
7/13/2012	12:16	493.656	13.298	25
7/13/2012	12:16	493.656	13.298	25
7/13/2012	12:17	490.996	13.194	25
7/13/2012	12:17	490.996	13.194	25
7/13/2012	12:18	486.014	13.09	25
7/13/2012	12:18	486.014	13.09	25
7/13/2012	12:19	484.867	13.038	25
7/13/2012	12:19	484.867	13.038	25
7/13/2012	12:20	483.724	13.038	25
7/13/2012	12:20	483.724	13.038	25
7/13/2012	12:21	479.697	13.038	25
7/13/2012	12:21	479.697	13.038	25
7/13/2012	12:22	478.289	13.09	25
7/13/2012	12:22	478.289	13.09	25
7/13/2012	12:23	476.58	13.09	25
7/13/2012	12:23	476.58	13.09	25
7/13/2012	12:24	471.484	13.194	25
7/13/2012	12:24	471.484	13.194	25
7/13/2012	12:25	471.474	13.246	25
7/13/2012	12:25	471.474	13.246	25
7/13/2012	12:26	467.464	13.35	25
7/13/2012	12:26	467.464	13.35	25
7/13/2012	12:27	462.061	13.402	15
7/13/2012	12:27	462.061	13.402	15
7/13/2012	12:28	479.636	13.454	25
7/13/2012	12:28	479.636	13.454	25
7/13/2012	12:29	493.686	13.506	25
7/13/2012	12:29	493.686	13.506	25
7/13/2012	12:30	497.058	13.661	25
7/13/2012	12:30	497.058	13.661	25
7/13/2012	12:31	496.45	13.661	25
7/13/2012	12:31	496.45	13.661	25
7/13/2012	12:32	499.407	13.765	25
7/13/2012	12:32	499.407	13.765	25
7/13/2012	12:33			25
7/13/2012	12:33			25
7/13/2012	12:34			25
7/13/2012	12:34	489.604	13.817	25
7/13/2012	12:35:00			25
7/13/2012	12:35:00			25
7/13/2012	12:36:00			25
7/13/2012	12:36:00			25
7/13/2012	12:37:00			25
7/13/2012	12:37:00			25
7/13/2012	12:38:00			25
7/13/2012	12:38:00			25
7/13/2012	12:39:00			25
7/13/2012	12:39:00			25
7/13/2012	12:40:00			25
7/13/2012	12:40:00			25
7/13/2012	12:41:00			25
7/13/2012	12:41:00			25
7/13/2012	12:42:00			25
7/13/2012	12:42:00			25
7/13/2012	12:43:00			25
7/13/2012	12:43:00			25
7/13/2012	12:44:00			25
7/13/2012	12:44:00			25
7/13/2012	12:45:00			15
7/13/2012	12:45:00			15
7/13/2012	12:46:00			15
7/13/2012	12:46:00			15
7/13/2012	12:47:00			15
7/13/2012	12:47:00			15
7/13/2012	12:48:00			15
7/13/2012	12:48:00			15
7/13/2012	12:49:00			15
7/13/2012	12:49:00			15
7/13/2012	12:50:00			15
7/13/2012	12:50:00			15
7/13/2012	12:51:00			15
7/13/2012	12:51:00			15
7/13/2012	12:52:00			15
7/13/2012	12:52:00			15
7/13/2012	12:53:00			15
7/13/2012	12:53:00			15
7/13/2012	12:54:00			15
7/13/2012	12:54:00			15
7/13/2012	12:55:00			15
7/13/2012	12:55:00			15
7/13/2012	12:56:00			15
7/13/2012	12:56:00			15
7/13/2012	12:57:00			15
7/13/2012	12:57:00			15
7/13/2012	12:58:00			15
7/13/2012	12:58:00			15
7/13/2012	12:59:00			15
7/13/2012	12:59:00			15
7/13/2012	13:00:00			15
7/13/2012	13:00:00			15
7/13/2012	13:01:00			15
7/13/2012	13:00:00			15
7/13/2012	13:02:00			15
7/13/2012	13:02:00			15
7/13/2012	13:03:00			15
7/13/2012	13:03:00			15
7/13/2012	13:04:00			15
7/13/2012	13:04:00			15
7/13/2012	13:05:00			15
7/13/2012	13:05:00			15
7/13/2012	13:06:00			15
7/13/2012	13:06:00			15
7/13/2012	13:07:00			15
7/13/2012	13:07:00			15
7/13/2012	13:08:00			15
7/13/2012	13:08:00			15
7/13/2012	13:09:00			15
7/13/2012	13:09:00			15
7/13/2012	13:10:00			15
7/13/2012	13:10:00			15
7/13/2012	13:11:00			15
7/13/2012	13:11:00			15
7/13/2012	13:12:00			15
7/13/2012	13:12:00			15
7/13/2012	13:13:00			15
7/13/2012	13:13:00			15
7/13/2012	13:14	654.801	13.35	15
7/13/2012	13:14	654.801	13.35	15
7/13/2012	13:15	660.044	13.298	15
7/13/2012	13:15	660.044	13.298	15
7/13/2012	13:16	665.884	13.298	15
7/13/2012	13:16	665.884	13.298	15
7/13/2012	13:17	676.121	13.298	15
7/13/2012	13:17	676.121	13.298	15
7/13/2012	13:18	663.174	13.246	15
7/13/2012	13:18	663.174	13.246	15
7/13/2012	13:19	659.554	13.246	15
7/13/2012	13:19	659.554	13.246	15
7/13/2012	13:20	654.194	13.246	15
7/13/2012	13:20	654.194	13.246	15
7/13/2012	13:21	661.258	13.194	15
7/13/2012	13:21	661.258	13.194	15
7/13/2012	13:22	624.376	13.142	15
7/13/2012	13:22	624.376	13.142	15
7/13/2012	13:23	619.627	13.09	15
7/13/2012	13:23	619.627	13.09	15
7/13/2012	13:24	659.248	13.09	15
7/13/2012	13:24	659.248	13.09	15
7/13/2012	13:25	676.216	13.09	15
7/13/2012	13:25	676.216	13.09	15
7/13/2012	13:26:00			15
7/13/2012	13:26:00			15
7/13/2012	13:27:00			25
7/13/2012	13:27:00			25
7/13/2012	13:28:00			25
7/13/2012	13:28:00			25
7/13/2012	13:29:00			25
7/13/2012	13:29:00			25
7/13/2012	13:30:00			25
7/13/2012	13:30:00			25
7/13/2012	13:31:00			25
7/13/2012	13:31:00			25
7/13/2012	13:32:00			25
7/13/2012	13:32:00			25
7/13/2012	13:33:00			25
7/13/2012	13:33:00			25
7/13/2012	13:34:00			25
7/13/2012	13:34:00			25
7/13/2012	13:35:00			25
7/13/2012	13:35:00			25
7/13/2012	13:36:00			25
7/13/2012	13:36:00			25
7/13/2012	13:37:00			25
7/13/2012	13:37:00			25
7/13/2012	13:38			25
7/13/2012	13:38			25
7/13/2012	13:39		13.661	25
7/13/2012	13:39		13.661	25
7/13/2012	13:40		13.506	25
7/13/2012	13:40		13.506	25
7/13/2012	13:41		13.454	25
7/13/2012	13:41		13.454	25
7/13/2012	13:42		13.506	25
7/13/2012	13:42		13.506	25
7/13/2012	13:43		13.454	25
7/13/2012	13:43		13.454	25
7/13/2012	13:43		13.454	25
7/13/2012	13:43		13.454	25
7/13/2012	13:44		13.454	25
7/13/2012	13:44		13.454	25
7/13/2012	13:45	439.197	13.506	25
7/13/2012	13:45	439.197	13.506	25
7/13/2012	13:46	437.638	13.557	25
7/13/2012	13:46	437.638	13.557	25
7/13/2012	13:47	436.076	13.557	25
7/13/2012	13:47	436.076	13.557	25
7/13/2012	13:48	439.647	13.609	25
7/13/2012	13:48	439.647	13.609	25
7/13/2012	13:49	437.261	13.557	25
7/13/2012	13:49	437.261	13.557	25
7/13/2012	13:50	436.112	13.609	25
7/13/2012	13:50	436.112	13.609	25
7/13/2012	13:51	441.112	13.661	25
7/13/2012	13:51	441.112	13.661	25
7/13/2012	13:52	438.729	13.713	35
7/13/2012	13:52	438.729	13.713	35
7/13/2012	13:53	445.589	13.713	35
7/13/2012	13:53	445.589	13.713	35
7/13/2012	13:54	449.142	13.661	35
7/13/2012	13:54	449.142	13.661	35
7/13/2012	13:55	438.55	13.661	35
7/13/2012	13:55	438.55	13.661	25
7/13/2012	13:56	429.399	13.661	25
7/13/2012	13:56	429.399	13.661	25
7/13/2012	13:57	420.442	13.557	25
7/13/2012	13:57	420.442	13.557	25
7/13/2012	13:58	417.7	13.557	25
7/13/2012	13:58	417.7	13.557	25
7/13/2012	13:59	418.314	13.609	25
7/13/2012	13:59	418.314	13.609	25
7/13/2012	14:00	429.522	13.609	25
7/13/2012	14:00	429.522	13.609	25
7/13/2012	14:01	438.011	13.557	25
7/13/2012	14:01	438.011	13.557	25
7/13/2012	14:02	441.773	13.661	25
7/13/2012	14:02	441.773	13.661	25
7/13/2012	14:03	445.56	13.661	25
7/13/2012	14:03	445.56	13.661	25
7/13/2012	14:04	450.407	13.661	25
7/13/2012	14:04	450.407	13.661	25
7/13/2012	14:05	443.256	13.661	25
7/13/2012	14:05	443.256	13.661	25
7/13/2012	14:06	444.977	13.661	25
7/13/2012	14:06	444.977	13.661	25
7/13/2012	14:07	445.254	13.661	25
7/13/2012	14:07	445.254	13.661	25
7/13/2012	14:08	443.692	13.609	25
7/13/2012	14:08	443.692	13.609	25
7/13/2012	14:09	446.037	13.557	25
7/13/2012	14:09	446.037	13.557	25
7/13/2012	14:10	446.504	13.557	25
7/13/2012	14:10	446.504	13.557	25
7/13/2012	14:11	443.322	13.609	25
7/13/2012	14:11	443.322	13.609	25
7/13/2012	14:12	442.371	13.609	25
7/13/2012	14:12	442.371	13.609	25
7/13/2012	14:13	445.536	13.506	25
7/13/2012	14:13	445.536	13.506	25
7/13/2012	14:14	444.167	13.454	25
7/13/2012	14:14	444.167	13.454	25
7/13/2012	14:15	442.609	13.454	25
7/13/2012	14:15	442.609	13.454	25
7/13/2012	14:16	439.816	13.454	25
7/13/2012	14:16	439.816	13.454	25
7/13/2012	14:17	439.074	13.402	25
7/13/2012	14:17	439.074	13.402	25
7/13/2012	14:18	444.897	13.402	25
7/13/2012	14:18	444.897	13.402	25
7/13/2012	14:19	440.464	13.35	25
7/13/2012	14:19	440.464	13.35	25
7/13/2012	14:20	438.901	13.35	25
7/13/2012	14:20	438.901	13.35	25
7/13/2012	14:21	439.393	13.194	25
7/13/2012	14:21	439.393	13.194	35
7/13/2012	14:22	437.421	13.194	35
7/13/2012	14:22	437.421	13.194	35
7/13/2012	14:23	431.547	13.142	35
7/13/2012	14:23	431.547	13.142	35
7/13/2012	14:24	418.126	13.142	35
7/13/2012	14:24	418.126	13.142	35
7/13/2012	14:25	407.222	13.09	35
7/13/2012	14:25	407.222	13.09	35
7/13/2012	14:26	400.981	13.09	35
7/13/2012	14:26	400.981	13.09	35
7/13/2012	14:27	385.043	13.09	35
7/13/2012	14:27	385.043	13.09	35
7/13/2012	14:28	381.962	13.038	35
7/13/2012	14:28	381.962	13.038	35
7/13/2012	14:29	383.97	13.038	35
7/13/2012	14:29	383.97	13.038	35
7/13/2012	14:30	391.442	13.038	35
7/13/2012	14:30	391.442	13.038	35
7/13/2012	14:31	399.735	13.038	15
7/13/2012	14:31	399.735	13.038	15
7/13/2012	14:32	419.53	12.987	15
7/13/2012	14:32	419.53	12.987	15
7/13/2012	14:33	429.272	12.935	15
7/13/2012	14:33			15
7/13/2012	14:34	442.275	12.831	25
7/13/2012	14:34	442.275	12.831	25
7/13/2012	14:35	478.936	12.831	25
7/13/2012	14:35	478.936	12.831	25
7/13/2012	14:36	488.158	12.831	25
7/13/2012	14:36	488.158	12.831	25
7/13/2012	14:37	495.212	12.831	25
7/13/2012	14:37	495.212	12.831	25
7/13/2012	14:38		12.883	25
7/13/2012	14:38		12.883	25
7/13/2012	14:39		12.935	25
7/13/2012	14:39		12.935	25
7/13/2012	14:40		12.883	25
7/13/2012	14:40		12.883	25
7/13/2012	14:41		12.831	25
7/13/2012	14:41		12.831	25
7/13/2012	14:42		12.779	25
7/13/2012	14:42		12.779	25
7/13/2012	14:43		12.831	25
7/13/2012	14:43		12.831	25
7/13/2012	14:44		12.831	25
7/13/2012	14:44		12.831	25
7/13/2012	14:45	489.125	12.883	25
7/13/2012	14:45	489.125	12.883	25
7/13/2012	14:46	483.384	12.935	25
7/13/2012	14:46	483.384	12.935	25
7/13/2012	14:47	480.656	12.883	25
7/13/2012	14:47	480.656	12.883	25
7/13/2012	14:48	483.921	12.935	25
7/13/2012	14:48	483.921	12.935	25
7/13/2012	14:49	481.743	13.038	25
7/13/2012	14:49	481.743	13.038	25
7/13/2012	14:50	480.656	13.038	25
7/13/2012	14:50	480.656	13.038	25
7/13/2012	14:51	477.186	13.038	25
7/13/2012	14:51	477.186	13.038	25
7/13/2012	14:52	469.278	12.987	25
7/13/2012	14:52	469.278	12.987	25
7/13/2012	14:53	461.475	12.935	25
7/13/2012	14:53	461.475	12.935	25
7/13/2012	14:54	458.6	12.935	25
7/13/2012	14:54	458.6	12.935	35
7/13/2012	14:55	458.303	12.935	35
7/13/2012	14:55	458.303	12.935	35
7/13/2012	14:56	454.082	12.935	35
7/13/2012	14:56	454.082	12.935	35
7/13/2012	14:57	439.297	12.935	35
7/13/2012	14:57	439.297	12.935	35
7/13/2012	14:58	418.939	12.883	35
7/13/2012	14:58	418.939	12.883	35
7/13/2012	14:59	399.306	12.883	35
7/13/2012	14:59	399.306	12.883	35
7/13/2012	15:00	382.901	12.935	35
7/13/2012	15:00	382.901	12.935	35
7/13/2012	15:01	365.465	12.935	35
7/13/2012	15:01	365.465	12.935	35
7/13/2012	15:02	356.243	12.935	25
7/13/2012	15:02	356.243	12.935	25
7/13/2012	15:03	351.322	12.935	25
7/13/2012	15:03	351.322	12.935	25
7/13/2012	15:04	355.013	12.935	25
7/13/2012	15:04	355.013	12.935	25
7/13/2012	15:05	362.494	12.935	25
7/13/2012	15:05	362.494	12.935	25
7/13/2012	15:06	366.283	12.883	25
7/13/2012	15:06	366.283	12.883	25
7/13/2012	15:07	377.279	12.831	25
7/13/2012	15:07	377.279	12.831	25
7/13/2012	15:08	386.446	12.831	25
7/13/2012	15:08	386.446	12.831	25
7/13/2012	15:09	385.904	12.831	25
7/13/2012	15:09	385.904	12.831	25
7/13/2012	15:10	394.795	12.727	25
7/13/2012	15:10	394.795	12.727	25
7/13/2012	15:11	393.83	12.727	25
7/13/2012	15:11	393.83	12.727	25
7/13/2012	15:12	390.554	12.675	25
7/13/2012	15:12	390.554	12.675	25
7/13/2012	15:13	390.422	12.727	25
7/13/2012	15:13	390.422	12.727	25
7/13/2012	15:14	389.053	12.727	25
7/13/2012	15:14	389.053	12.727	25
7/13/2012	15:15	391.514	12.779	25
7/13/2012	15:15	391.514	12.779	25
7/13/2012	15:16	396.025	12.779	25
7/13/2012	15:16	396.025	12.779	25
7/13/2012	15:17	396.436	12.727	25
7/13/2012	15:17	396.436	12.727	25
7/13/2012	15:18	395.225	12.675	25
7/13/2012	15:18	395.225	12.675	25
7/13/2012	15:19	390.694	12.675	25
7/13/2012	15:19	390.694	12.675	25
7/13/2012	15:20	393.975	12.675	25
7/13/2012	15:20	393.975	12.675	25
7/13/2012	15:21	392.602	12.623	25
7/13/2012	15:21	392.602	12.623	25
7/13/2012	15:22	395.059	12.623	25
7/13/2012	15:22	395.059	12.623	25
7/13/2012	15:23	398.52	12.623	25
7/13/2012	15:23	398.52	12.623	25
7/13/2012	15:24	396.436	12.623	25
7/13/2012	15:24	396.436	12.623	25
7/13/2012	15:25	390.833	12.675	25
7/13/2012	15:25	390.833	12.675	25
7/13/2012	15:26	394.118	12.623	25
7/13/2012	15:26	394.118	12.623	25
7/13/2012	15:27	389.186	12.623	25
7/13/2012	15:27	389.186	12.623	25
7/13/2012	15:28	393.155	12.623	25
7/13/2012	15:28	393.155	12.623	25
7/13/2012	15:29	397.256	12.623	25
7/13/2012	15:29	397.256	12.623	25
7/13/2012	15:30	392.744	12.571	25
7/13/2012	15:30	392.744	12.571	25
7/13/2012	15:31	393.027	12.571	25
7/13/2012	15:31	393.027	12.571	25
7/13/2012	15:32	391.793	12.571	25
7/13/2012	15:32	391.793	12.571	25
7/13/2012	15:33	392.334	12.623	25
7/13/2012	15:33	392.334	12.623	25
7/13/2012	15:34	395.205	12.571	25
7/13/2012	15:34	395.205	12.571	25
7/13/2012	15:35	398.896	12.519	25
7/13/2012	15:35			25
7/13/2012	15:36	399.306	12.519	25
7/13/2012	15:36	399.306	12.519	25
7/13/2012	15:37	402.587	12.571	25
2012-07-13	15:37	402.587	12.571	25
7/13/2012	15:38	412.842	12.623	25
7/13/2012	15:38	412.842	12.623	25
7/13/2012	15:39		12.675	25
7/13/2012	15:39		12.675	25
7/13/2012	15:40		12.727	25
7/13/2012	15:40		12.727	25
7/13/2012	15:41		12.727	25
7/13/2012	15:41		12.727	25
7/13/2012	15:42		12.779	25
7/13/2012	15:42		12.779	25
7/13/2012	15:43		12.831	25
7/13/2012	15:43		12.831	25
7/13/2012	15:43		12.831	25
7/13/2012	15:43		12.831	25
7/13/2012	15:44		12.779	25
7/13/2012	15:44		12.779	25
7/13/2012	15:45	393.83	12.831	25
7/13/2012	15:45	393.83	12.831	25
7/13/2012	15:46	388.643	12.831	25
7/13/2012	15:47	385.212	12.883	25
7/13/2012	15:47	385.212	12.883	25
7/13/2012	15:48	375.109	12.935	25
7/13/2012	15:48	375.109	12.935	25
7/13/2012	15:49	376.22	12.883	25
7/13/2012	15:49	376.22	12.883	25
7/13/2012	15:50:00			25
7/13/2012	15:50:00			25
7/13/2012	15:51:00			25
7/13/2012	15:51:00			25
7/13/2012	15:52			25
7/13/2012	15:52			25
7/13/2012	15:53			15
7/13/2012	15:53			15
7/13/2012	15:54	389.601	12.675	15
7/13/2012	15:54	389.601	12.675	15
7/13/2012	15:55	421.865	12.727	15
7/13/2012	15:55	421.865	12.727	15
7/13/2012	15:56	445.242	12.779	15
7/13/2012	15:56	445.242	12.779	25
7/13/2012	15:57	450.797	12.831	25
7/13/2012	15:57	450.797	12.831	25
7/13/2012	15:58	466.483	12.831	25
7/13/2012	15:58	466.483	12.831	25
7/13/2012	15:59	482.974	12.883	25
7/13/2012	15:59	482.974	12.883	25
7/13/2012	16:00	483.51	12.831	25
7/13/2012	16:00	483.51	12.831	25
7/13/2012	16:01	479.282	12.831	25
7/13/2012	16:01	479.282	12.831	25
7/13/2012	16:02	466.483	12.831	25
7/13/2012	16:02	466.483	12.831	25
7/13/2012	16:03	459.596	12.831	25
7/13/2012	16:03	459.596	12.831	25
7/13/2012	16:04	449.306	12.779	25
7/13/2012	16:04	449.306	12.779	25
7/13/2012	16:05	440.737	12.779	25
7/13/2012	16:05	440.737	12.779	25
7/13/2012	16:06	426.976	12.727	25
7/13/2012	16:06	426.976	12.727	25
7/13/2012	16:07	414.584	12.675	25
7/13/2012	16:07	414.584	12.675	25
7/13/2012	16:08	408.329	12.675	25
7/13/2012	16:08	408.329	12.675	25
7/13/2012	16:09	400.537	12.623	15
7/13/2012	16:09	400.537	12.623	25
7/13/2012	16:10	393.975	12.623	25
7/13/2012	16:10	393.975	12.623	25
7/13/2012	16:11	384.952	12.623	35
7/13/2012	16:11	384.952	12.623	35
7/13/2012	16:12			35
7/13/2012	16:12			35
7/13/2012	16:13			35
7/13/2012	16:13			35
7/13/2012	16:14			35
7/13/2012	16:14			35
7/13/2012	16:15			35
7/13/2012	16:15			35
7/13/2012	16:16			35
7/13/2012	16:16			35
7/13/2012	16:17			35
7/13/2012	16:17			35
7/13/2012	16:18			35
7/13/2012	16:18			35
7/13/2012	16:19			35
7/13/2012	16:19			35
7/13/2012	16:20			no data
7/13/2012	16:20			no data
7/13/2012	16:21			no data
7/13/2012	16:21			no data
7/13/2012	16:22			no data
7/13/2012	16:22	296.775	12.468	25
7/13/2012	16:23	294.724	12.364	25
7/13/2012	16:23	294.724	12.364	25
7/13/2012	16:24	298.851	12.364	25
7/13/2012	16:24	298.851	12.364	25
7/13/2012	16:25	298.005	12.26	25
7/13/2012	16:25	298.005	12.26	25
7/13/2012	16:26	304.617	12.208	25
7/13/2012	16:26	304.617	12.208	25
7/13/2012	16:27	306.596	12.208	25
7/13/2012	16:27	306.596	12.208	35
7/13/2012	16:28	311.978	12.208	35
7/13/2012	16:28	311.978	12.208	35
7/13/2012	16:29	315.23	12.208	35
7/13/2012	16:29	315.23	12.208	35
7/13/2012	16:30	318.585	12.156	35
7/13/2012	16:30	318.585	12.156	35
7/13/2012	16:31	318.585	12.156	35
7/13/2012	16:31	318.585	12.156	35
7/13/2012	16:32	320.152	12.156	15
7/13/2012	16:32	320.152	12.156	25
7/13/2012	16:33	323.888	12.104	25
7/13/2012	16:33	323.888	12.104	25
7/13/2012	16:34	325.894	12.104	25
7/13/2012	16:34	325.894	12.104	25
7/13/2012	16:35	328.867	12.052	25
7/13/2012	16:35	328.867	12.052	25
7/13/2012	16:36	330.048	12.052	25
7/13/2012	16:36	330.048	12.052	25
7/13/2012	16:37	329.94	12.104	25
7/13/2012	16:37	329.94	12.104	15
7/13/2012	16:38		12.104	25
7/13/2012	16:38		12.104	25
7/13/2012	16:39		12.104	25
7/13/2012	16:39		12.104	25
7/13/2012	16:40		12.156	25
7/13/2012	16:40		12.156	25
7/13/2012	16:41		12.156	25
7/13/2012	16:41		12.156	25
7/13/2012	16:42		12.156	25
7/13/2012	16:42		12.156	25
7/13/2012	16:43		12.104	25
7/13/2012	16:43		12.104	25
7/13/2012	16:44		12.104	25
7/13/2012	16:44		12.104	25
7/13/2012	16:45	297.995	12	25
7/13/2012	16:45	297.995	12	25
7/13/2012	16:46	299.263	12	25
7/13/2012	16:46	299.263	12	25
7/13/2012	16:47	304.601	12.052	25
7/13/2012	16:47	304.601	12.052	25
7/13/2012	16:48	311.539	12.104	25
7/13/2012	16:48	311.539	12.104	25
7/13/2012	16:49	318.585	12.104	35
7/13/2012	16:49	318.585	12.104	35
7/13/2012	16:50	323.433	12.104	35
7/13/2012	16:50	323.433	12.104	35
7/13/2012	16:51	328.916	12.104	35
7/13/2012	16:51	328.916	12.104	35
7/13/2012	16:52	329.69	12.052	35
7/13/2012	16:52	329.69	12.052	35
7/13/2012	16:53	330.923	12	35
7/13/2012	16:53	330.923	12	35
7/13/2012	16:54	330.405	12.052	35
7/13/2012	16:54	330.405	12.052	35
7/13/2012	16:55	334.977	12	35
7/13/2012	16:55	334.977	12	35
7/13/2012	16:56	337.787	11.949	35
7/13/2012	16:56	337.787	11.949	35
7/13/2012	16:57	340.248	11.949	35
7/13/2012	16:57	340.248	11.949	35
7/13/2012	16:58	342.299	12	35
7/13/2012	16:58	342.299	12	25
7/13/2012	16:59	343.191	12	25
7/13/2012	16:59	343.191	12	25
7/13/2012	17:00	336.967	11.949	25
7/13/2012	17:00	336.967	11.949	25
7/13/2012	17:01	330.459	12	25
7/13/2012	17:01	330.459	12	25
7/13/2012	17:02	321.875	12	25
7/13/2012	17:02	321.875	12	25
7/13/2012	17:03	311.92	12	25
7/13/2012	17:03	311.92	12	25
7/13/2012	17:04	300.478	11.949	25
7/13/2012	17:04	300.478	11.949	25
7/13/2012	17:05	292.674	11.793	15
7/13/2012	17:05			25
7/13/2012	17:06	284.436	11.793	25
7/13/2012	17:06	284.436	11.793	25
7/13/2012	17:07	273.398	11.845	25
7/13/2012	17:07	273.398	11.845	25
7/13/2012	17:08	266.8	11.897	25
7/13/2012	17:08	266.8	11.897	25
7/13/2012	17:09	260.548	11.845	25
7/13/2012	17:09	260.548	11.845	25
7/13/2012	17:10	255.3	11.793	25
7/13/2012	17:10	255.3	11.793	25
7/13/2012	17:11	255.762	11.741	25
7/13/2012	17:11	255.762	11.741	25
7/13/2012	17:12	262.24	11.741	25
7/13/2012	17:12			25
7/13/2012	17:13			25
7/13/2012	17:13	270.175	11.689	25
7/13/2012	17:14	277.928	11.637	25
7/13/2012	17:14	277.928	11.637	25
7/13/2012	17:15	285.692	11.689	25
7/13/2012	17:15			25
7/13/2012	17:16	294.724	11.689	15
7/13/2012	17:16	294.724	11.689	25
7/13/2012	17:17	305.406	11.689	25
7/13/2012	17:17	305.406	11.689	25
7/13/2012	17:18	312.854	11.741	25
7/13/2012	17:18	312.854	11.741	15
7/13/2012	17:19	318.024	11.741	25
7/13/2012	17:19	318.024	11.741	25
7/13/2012	17:20	320.972	11.689	25
7/13/2012	17:20	320.972	11.689	15
7/13/2012	17:21	322.698	11.637	25
7/13/2012	17:21	322.698	11.637	25
7/13/2012	17:22	321.834	11.585	15
7/13/2012	17:22	321.834	11.585	25
7/13/2012	17:23	323.932	11.533	15
7/13/2012	17:23	323.932	11.533	15
7/13/2012	17:24	328.044	11.481	15
7/13/2012	17:24	328.044	11.481	15
7/13/2012	17:25	329.531	11.43	15
7/13/2012	17:25	329.531	11.43	15
7/13/2012	17:26	332.513	11.43	15
7/13/2012	17:26	332.513	11.43	15
7/13/2012	17:27	334.682	11.378	15
7/13/2012	17:27	334.682	11.378	15
7/13/2012	17:28	333.334	11.378	15
7/13/2012	17:28	333.334	11.378	15
7/13/2012	17:29	331.746	11.378	15
7/13/2012	17:29	331.746	11.378	15
7/13/2012	17:30	330.815	11.378	15
7/13/2012	17:30	330.815	11.378	15
7/13/2012	17:31	328.765	11.43	15
7/13/2012	17:31	328.765	11.43	15
7/13/2012	17:32	327.944	11.43	15
7/13/2012	17:32	327.944	11.43	15
7/13/2012	17:33	324.709	11.481	15
7/13/2012	17:33			15
7/13/2012	17:34	322.159	11.43	25
7/13/2012	17:34	322.159	11.43	15
7/13/2012	17:35			25
7/13/2012	17:35			25
7/13/2012	17:36	323.52	11.378	15
7/13/2012	17:36	323.52	11.378	15
7/13/2012	17:37	320.972	11.378	25
7/13/2012	17:37	320.972	11.378	25
7/13/2012	17:38		11.378	15
7/13/2012	17:38		11.378	15
7/13/2012	17:39		11.326	15
7/13/2012	17:39		11.326	15
7/13/2012	17:40		11.274	15
7/13/2012	17:40		11.274	15
7/13/2012	17:41		11.274	15
7/13/2012	17:41		11.274	15
7/13/2012	17:42		11.17	15
7/13/2012	17:42			15
7/13/2012	17:43			15
7/13/2012	17:43			15
7/13/2012	17:44			15
7/13/2012	17:44			15
7/13/2012	17:45			15
7/13/2012	17:45			15
7/13/2012	17:46:00			15
7/13/2012	17:46:00			15
7/13/2012	17:47			15
7/13/2012	17:47			15
7/13/2012	17:48			15
7/13/2012	17:48			15
7/13/2012	17:49			15
7/13/2012	17:49			15
7/13/2012	17:50			15
7/13/2012	17:50			15
7/13/2012	17:51			15
7/13/2012	17:51			15
7/13/2012	17:52			15
7/13/2012	17:52			15
7/13/2012	17:53			15
7/13/2012	17:53			15
7/13/2012	17:54			15
7/13/2012	17:54			15
7/13/2012	17:55			15
7/13/2012	17:55			15
7/13/2012	17:56			15
7/13/2012	17:56			15
7/13/2012	17:57			15
7/13/2012	17:57			15
7/13/2012	17:58			15
7/13/2012	17:58			15
7/13/2012	17:59			15
7/13/2012	17:59			15
7/13/2012	18:00			15
7/13/2012	18:00			15
7/13/2012	18:01			15
7/13/2012	18:01			15
7/13/2012	18:02			15
7/13/2012	18:02			15
7/13/2012	18:03			15
7/13/2012	18:03			15
7/13/2012	18:04			15
7/13/2012	18:04			15
7/13/2012	18:05			15
7/13/2012	18:05			15
7/13/2012	18:06			15
7/13/2012	18:06			15
7/13/2012	18:07			15
7/13/2012	18:07			15
7/13/2012	18:08			15
7/13/2012	18:08			15
7/13/2012	18:09	619.956	11.43	15
7/13/2012	18:09	619.956	11.43	15
7/13/2012	18:10	613.025	11.378	25
7/13/2012	18:10	613.025	11.378	25
7/13/2012	18:11	609.739	11.326	25
7/13/2012	18:11	609.739	11.326	25
7/13/2012	18:12	600.725	11.274	25
7/13/2012	18:12	600.725	11.274	25
7/13/2012	18:13	591.668	11.274	25
7/13/2012	18:13	591.668	11.274	25
7/13/2012	18:14	581.404	11.274	25
7/13/2012	18:14	581.404	11.274	25
7/13/2012	18:15	589.993	11.222	25
7/13/2012	18:15	589.993	11.222	25
7/13/2012	18:16	585.507	11.17	25
7/13/2012	18:16	585.507	11.17	25
7/13/2012	18:17	593.322	11.17	25
7/13/2012	18:17	593.322	11.17	25
7/13/2012	18:18	604.781	11.17	25
7/13/2012	18:18	604.781	11.17	25
7/13/2012	18:19	592.9	11.17	25
7/13/2012	18:19	592.9	11.17	25
7/13/2012	18:20	572.381	11.17	25
7/13/2012	18:20	572.381	11.17	25
7/13/2012	18:21	547.413	11.17	25
7/13/2012	18:21	547.413	11.17	25
7/13/2012	18:22	527.105	11.17	25
7/13/2012	18:22	527.105	11.17	25
7/13/2012	18:23	502.66	11.17	15
7/13/2012	18:23	502.66	11.17	15
7/13/2012	18:24	479.282	11.118	15
7/13/2012	18:24	479.282	11.118	15
7/13/2012	18:25	457.546	11.118	25
7/13/2012	18:25	457.546	11.118	25
7/13/2012	18:26	436.833	11.118	25
7/13/2012	18:26	436.833	11.118	25
7/13/2012	18:27	417.176	11.118	25
7/13/2012	18:27	417.176	11.118	25
7/13/2012	18:28	397.926	11.118	15
7/13/2012	18:28	397.926	11.118	15
7/13/2012	18:29	380.315	11.118	15
7/13/2012	18:29	380.315	11.118	15
7/13/2012	18:30	365.882	11.118	25
7/13/2012	18:30	365.882	11.118	25
7/13/2012	18:31	352.31	11.066	25
7/13/2012	18:31			25
7/13/2012	18:32	338.738	11.066	15
7/13/2012	18:32	338.738	11.066	15
7/13/2012	18:33	326.399	11.066	25
7/13/2012	18:33	326.399	11.066	25
7/13/2012	18:34	315.23	11.066	25
7/13/2012	18:34	315.23	11.066	25
7/13/2012	18:35	307.87	11.118	15
7/13/2012	18:35	307.87	11.118	15
7/13/2012	18:36	302.956	11.066	15
7/13/2012	18:36	302.956	11.066	15
7/13/2012	18:37	298.424	11.066	25
7/13/2012	18:37	298.424	11.066	25
7/13/2012	18:38		11.066	25
7/13/2012	18:38		11.066	25
7/13/2012	18:39		11.014	15
7/13/2012	18:39		11.014	25
7/13/2012	18:40		11.014	25
7/13/2012	18:40			25
7/13/2012	18:41		11.066	15
7/13/2012	18:41		11.066	15
7/13/2012	18:42		11.118	15
7/13/2012	18:42			15
7/13/2012	18:43			15
7/13/2012	18:43			15
7/13/2012	18:44			15
7/13/2012	18:44			15
7/13/2012	18:45			15
7/13/2012	18:45			15
7/13/2012	18:46			15
7/13/2012	18:46			15
7/13/2012	18:47			15
7/13/2012	18:47			15
7/13/2012	18:48			15
7/13/2012	18:48			15
7/13/2012	18:49			15
7/13/2012	18:49			15
7/13/2012	18:50			15
7/13/2012	18:50			15
7/13/2012	18:51			15
7/13/2012	18:51			15
7/13/2012	18:52			15
7/13/2012	18:52			15
7/13/2012	18:53			15
7/13/2012	18:53			15
7/13/2012	18:54			15
7/13/2012	18:54			15
7/13/2012	18:55			15
7/13/2012	18:55			15
7/13/2012	18:56			15
7/13/2012	18:56			15
7/13/2012	18:57			15
7/13/2012	18:57			15
7/13/2012	18:58			15
7/13/2012	18:58			15
7/13/2012	18:59			15
7/13/2012	18:59			15
7/13/2012	19:00:00			15
7/13/2012	19:00:00			15
7/13/2012	19:01			15
7/13/2012	19:01			15
7/13/2012	19:02			15
7/13/2012	19:02			15
7/13/2012	19:03			15
7/13/2012	19:03			15
7/13/2012	19:04			15
7/13/2012	19:04			15
7/13/2012	19:05			15
7/13/2012	19:05			15
7/13/2012	19:06			15
7/13/2012	19:06			15
7/13/2012	19:07			15
7/13/2012	19:07			15
7/13/2012	19:08			15
7/13/2012	19:08			15
7/13/2012	19:09			15
7/13/2012	19:09			15
7/13/2012	19:10			15
7/13/2012	19:10			15
7/13/2012	19:11			15
7/13/2012	19:11			15
7/13/2012	19:12			15
7/13/2012	19:12			15
7/13/2012	19:13			15
7/13/2012	19:13			15
7/13/2012	19:14			15
7/13/2012	19:14			15
7/13/2012	19:15			15
7/13/2012	19:15			15
7/13/2012	19:16			15
7/13/2012	19:16			15
7/13/2012	19:17			15
7/13/2012	19:17			15
7/13/2012	19:18			15
7/13/2012	19:18			15
7/13/2012	19:19			15
7/13/2012	19:19			15
7/13/2012	19:20			15
7/13/2012	19:20			15
7/13/2012	19:21			15
7/13/2012	19:21			15
7/13/2012	19:22			15
7/13/2012	19:22			15
7/13/2012	19:23			15
7/13/2012	19:23			15
7/13/2012	19:24			15
7/13/2012	19:24			15
7/13/2012	19:25			15
7/13/2012	19:25			15
7/13/2012	19:26			15
7/13/2012	19:26			15
7/13/2012	19:27			15
7/13/2012	19:27			15
7/13/2012	19:28			15
7/13/2012	19:28			15
7/13/2012	19:29			15
7/13/2012	19:29			15
7/13/2012	19:30			15
7/13/2012	19:30			15
7/13/2012	19:31			15
7/13/2012	19:31			15
7/13/2012	19:32			15
7/13/2012	19:32			15
7/13/2012	19:33			15
7/13/2012	19:33			15
7/13/2012	19:34			15
7/13/2012	19:34			15
				data gap
7/13/2012	20:35	665.02	10.755	15
7/13/2012	20:35	665.02	10.755	15
7/13/2012	20:36	664.893	10.755	15
7/13/2012	20:36	664.893	10.755	15
7/13/2012	20:37		10.703	15
7/13/2012	20:37		10.703	15
7/13/2012	20:38		10.703	15
7/13/2012	20:38		10.703	15
7/13/2012	20:39		10.703	35
7/13/2012	20:39		10.703	35
7/13/2012	20:40		10.651	35
7/13/2012	20:40		10.651	35
7/13/2012	20:41		10.651	35
7/13/2012	20:41		10.651	35
7/13/2012	20:42			35
7/13/2012	20:42			35
7/13/2012	20:43			35
7/13/2012	20:43			35
7/13/2012	20:44			35
7/13/2012	20:44			35
7/13/2012	20:45			35
7/13/2012	20:45			35
7/13/2012	20:46			15
7/13/2012	20:46			15
7/13/2012	20:47			15
7/13/2012	20:47			15
7/13/2012	20:48			15
7/13/2012	20:48			15
7/13/2012	20:49			15
7/13/2012	20:49			15
7/13/2012	20:50			15
7/13/2012	20:50			15
7/13/2012	20:51			15
7/13/2012	20:51			15
7/13/2012	20:52			15
7/13/2012	20:52			15
7/13/2012	20:53			15
7/13/2012	20:53			15
7/13/2012	20:54			15
7/13/2012	20:54			15
7/13/2012	20:55			15
7/13/2012	20:55			15
7/13/2012	20:56			15
7/13/2012	20:56			15
7/13/2012	20:57			15
7/13/2012	20:57			15
7/13/2012	20:58			15
7/13/2012	20:58			15
7/13/2012	20:59			15
7/13/2012	20:59			15
7/13/2012	21:00:00			15
7/13/2012	21:00			15
7/13/2012	21:01			15
7/13/2012	21:01			15
7/13/2012	21:02			15
7/13/2012	21:02			15
7/13/2012	21:03			15
7/13/2012	21:03			15
7/13/2012	21:04			15
7/13/2012	21:04			15
7/13/2012	21:05			15
7/13/2012	21:05			15
7/13/2012	21:06			15
7/13/2012	21:06			15
7/13/2012	21:07			15
7/13/2012	21:07			15
7/13/2012	21:08			15
7/13/2012	21:08			15
7/13/2012	21:09			15
7/13/2012	21:09			15
7/13/2012	21:10			15
7/13/2012	21:10			15
7/13/2012	21:11			15
7/13/2012	21:11			15
7/13/2012	21:12	693.51	10.755	15
7/13/2012	21:13	684.421	10.807	15
7/13/2012	21:13	684.421	10.807	15
7/13/2012	21:14	666.27	10.807	15
7/13/2012	21:14	666.27	10.807	15
7/13/2012	21:15	650.038	10.807	15
7/13/2012	21:15	650.038	10.807	15
7/13/2012	21:16	601.868	10.859	15
7/13/2012	21:16	601.868	10.859	15
7/13/2012	21:17	606.007	10.859	15
7/13/2012	21:17	606.007	10.859	15
7/13/2012	21:18	635.006	10.859	35
7/13/2012	21:18	635.006	10.859	35
7/13/2012	21:19	618.069	10.859	35
7/13/2012	21:19	618.069	10.859	35
7/13/2012	21:20	620.664	10.859	35
7/13/2012	21:20	620.664	10.859	35
7/13/2012	21:21	633.549	10.859	35
7/13/2012	21:21	633.549	10.859	35
7/13/2012	21:22	656.051	10.859	35
7/13/2012	21:22	656.051	10.859	35
7/13/2012	21:23	630.959	10.859	35
7/13/2012	21:23	630.959	10.859	35
7/13/2012	21:24	602.543	10.859	35
7/13/2012	21:24	602.543	10.859	35
7/13/2012	21:25	581.248	10.859	35
7/13/2012	21:25	581.248	10.859	35
7/13/2012	21:26	557.547	10.859	35
7/13/2012	21:26	557.547	10.859	35
7/13/2012	21:27	530.15	10.755	35
7/13/2012	21:27	530.15	10.755	35
7/13/2012	21:28	506.556	10.755	35
7/13/2012	21:28	506.556	10.755	35
7/13/2012	21:29	479.053	10.755	35
7/13/2012	21:29	479.053	10.755	35
7/13/2012	21:30	454.576	10.703	35
7/13/2012	21:30	454.576	10.703	35
7/13/2012	21:31	431.039	10.703	35
7/13/2012	21:31	431.039	10.703	35
7/13/2012	21:32	412.456	10.703	35
7/13/2012	21:32	412.456	10.703	35
7/13/2012	21:33	396.134	10.703	35
7/13/2012	21:33	396.134	10.703	35
7/13/2012	21:34	385.554	10.703	35
7/13/2012	21:34	385.554	10.703	35
7/13/2012	21:35	378.087	10.703	35
7/13/2012	21:35	378.087	10.703	35
7/13/2012	21:36	371.59	10.703	35
7/13/2012	21:36			15
7/13/2012	21:37			15
7/13/2012	21:37			15
7/13/2012	21:38			15
7/13/2012	21:38			15
7/13/2012	21:39			15
7/13/2012	21:39			15
7/13/2012	21:40			15
7/13/2012	21:40			15
7/13/2012	21:41			15
7/13/2012	21:41			15
7/13/2012	21:42			15
7/13/2012	21:42		10.755	35
7/13/2012	21:43		10.703	15
7/13/2012	21:43		10.703	15
7/13/2012	21:44		10.703	15
7/13/2012	21:44			15
7/13/2012	21:45			15
7/13/2012	21:45			15
7/13/2012	21:46			15
7/13/2012	21:46			15
7/13/2012	21:47	358.239	10.703	15
7/13/2012	21:47	360.2	10.703	35
7/13/2012	21:48			15
7/13/2012	21:48			15
7/13/2012	21:49			35
7/13/2012	21:49			35
7/13/2012	21:50			35
7/13/2012	21:50			35
7/13/2012	21:51			15
7/13/2012	21:51			15
7/13/2012	21:52			15
7/13/2012	21:52			15
7/13/2012	21:53			15
7/13/2012	21:53			15
7/13/2012	21:54			15
7/13/2012	21:54			15
7/13/2012	21:55			15
7/13/2012	21:55			15
7/13/2012	21:56			15
7/13/2012	21:56			15
7/13/2012	21:57			15
7/13/2012	21:57			15
7/13/2012	21:58			15
7/13/2012	21:58			15
7/13/2012	21:59			15
7/13/2012	21:59			15
7/13/2012	22:00			15
7/13/2012	22:00			15
7/13/2012	22:01			15
7/13/2012	22:01			15
7/13/2012	22:02	460.647	10.599	15
7/13/2012	22:02	460.647	10.599	15
7/13/2012	22:03	447.871	10.599	15
7/13/2012	22:03	447.871	10.599	15
7/13/2012	22:04	438.018	10.599	15
7/13/2012	22:05	425.314	10.599	15
7/13/2012	22:05	425.314	10.599	15
7/13/2012	22:06	411.439	10.547	15
7/13/2012	22:06			15
7/13/2012	22:07			15
7/13/2012	22:07			35
7/13/2012	22:08			35
7/13/2012	22:08			35
7/13/2012	22:09			35
7/13/2012	22:09	395.375	10.547	35
7/13/2012	22:10	387.72	10.599	35
7/13/2012	22:10			15
7/13/2012	22:11			35
7/13/2012	22:11			35
7/13/2012	22:12	387.307	10.495	35
7/13/2012	22:12			35
7/13/2012	22:13			15
7/13/2012	22:13			15
7/13/2012	22:14			15
7/13/2012	22:14			15
7/13/2012	22:15			15
7/13/2012	22:15			15
7/13/2012	22:16			35
7/13/2012	22:16			35
7/13/2012	22:17			15
7/13/2012	22:17			15
7/13/2012	22:18			15
7/13/2012	22:18			15
7/13/2012	22:19			35
7/13/2012	22:19			35
7/13/2012	22:20			15
7/13/2012	22:20			15
7/13/2012	22:21			15
7/13/2012	22:21			15
7/13/2012	22:22			15
7/13/2012	22:22			15
7/13/2012	22:23			15
7/13/2012	22:23			15
7/13/2012	22:24			15
7/13/2012	22:24	335.558	10.392	15
7/13/2012	22:25			15
7/13/2012	22:25			15
7/13/2012	22:26			15
7/13/2012	22:26			15
7/13/2012	22:27			15
7/13/2012	22:27			15
7/13/2012	22:28			15
7/13/2012	22:28			15
7/13/2012	22:29			15
7/13/2012	22:29			15
7/13/2012	22:30			15
7/13/2012	22:30			15
7/13/2012	22:31			35
7/13/2012	22:31			15
7/13/2012	22:32			15
7/13/2012	22:32			15
7/13/2012	22:33			15
7/13/2012	22:33			15
7/13/2012	22:34			15
7/13/2012	22:34			15
7/13/2012	22:35			15
7/13/2012	22:35			15
7/13/2012	22:36			15
7/13/2012	22:36			15
7/13/2012	22:37			15
7/13/2012	22:37			15
7/13/2012	22:38			15
7/13/2012	22:38			15
7/13/2012	22:39			15
7/13/2012	22:39			15
7/13/2012	22:40			15
7/13/2012	22:40			15
7/13/2012	22:41			15
7/13/2012	22:41			15
7/13/2012	22:42			15
7/13/2012	22:42			15
7/13/2012	22:43			15
7/13/2012	22:43			15
7/13/2012	22:44			15
7/13/2012	22:44			15
7/13/2012	22:45			15
7/13/2012	22:45			15
7/13/2012	22:46			15
7/13/2012	22:46			15
7/13/2012	22:47			15
7/13/2012	22:47			15
7/13/2012	22:48			15
7/13/2012	22:48			15
7/13/2012	22:49			15
7/13/2012	22:49			15
7/13/2012	22:50			15
7/13/2012	22:50			15
7/13/2012	22:51			15
7/13/2012	22:51			15
7/13/2012	22:52			15
7/13/2012	22:52			15
7/13/2012	22:53			15
7/13/2012	22:53			15
7/13/2012	22:54			15
7/13/2012	22:54			15
7/13/2012	22:55			15
7/13/2012	22:55			15
7/13/2012	22:56			15
7/13/2012	22:56			15
7/13/2012	22:57			15
7/13/2012	22:57			15
7/13/2012	22:58			15
7/13/2012	22:58			15
7/13/2012	22:59			15
7/13/2012	22:59			15
7/13/2012	23:00			15
7/13/2012	23:00			15
7/13/2012	23:01			15
7/13/2012	23:01			15
7/13/2012	23:02			15
7/13/2012	23:02			15
7/13/2012	23:03			15
7/13/2012	23:03			15
7/13/2012	23:04			15
7/13/2012	23:04			15
7/13/2012	23:05	410.047	10.495	15
7/13/2012	23:05	410.047	10.495	15
7/13/2012	23:06	413.121	10.547	15
7/13/2012	23:06	413.121	10.547	15
7/13/2012	23:07	414.155	10.547	15
7/13/2012	23:07	414.155	10.547	15
7/13/2012	23:08	407.205	10.547	15
7/13/2012	23:08	407.205	10.547	15
7/13/2012	23:09	408.964	10.547	15
7/13/2012	23:09	408.964	10.547	15
7/13/2012	23:10	405.229	10.599	15
7/13/2012	23:10	405.229	10.599	15
7/13/2012	23:11	402.797	10.599	15
7/13/2012	23:11	402.797	10.599	15
7/13/2012	23:12	405.544	10.599	35
7/13/2012	23:12	405.544	10.599	35
7/13/2012	23:13	405.754	10.599	35
7/13/2012	23:13	405.754	10.599	35
7/13/2012	23:14	402.923	10.651	35
7/13/2012	23:14	402.923	10.651	35
7/13/2012	23:15	405.825	10.651	35
7/13/2012	23:15	405.825	10.651	35
7/13/2012	23:16	405.127	10.651	35
7/13/2012	23:16			35
7/13/2012	23:17:00			35
7/13/2012	23:17:00			35
7/13/2012	23:18:00			35
7/13/2012	23:18:00			35
7/13/2012	23:19:00			35
7/13/2012	23:19:00			35
7/13/2012	23:20:00			35
7/13/2012	23:20:00			35
7/13/2012	23:21:00			35
7/13/2012	23:21:00			35
7/13/2012	23:22:00			35
7/13/2012	23:22:00			35
7/13/2012	23:23:00			35
7/13/2012	23:23:00			35
7/13/2012	23:24:00			15
7/13/2012	23:24:00			15
7/13/2012	23:25:00			15
7/13/2012	23:25:00			15
7/13/2012	23:26:00			15
7/13/2012	23:26:00			15
7/13/2012	23:27:00			15
7/13/2012	23:27:00			15
7/13/2012	23:28:00			15
7/13/2012	23:28:00			15
7/13/2012	23:29:00			15
7/13/2012	23:29:00			15
7/13/2012	23:30:00			15
7/13/2012	23:30:00			15

## Sheet: Tsk_Th
Date	Time	T_sk	T_h
2012-07-09	17:40:00	13.75	12.661
2012-07-09	18:39:00	13.5	12.159
2012-07-09	19:38:00	13.25	12.159			T_sk	Skin Temperature
2012-07-09	20:37:00	13.25	12.159			T_h	Temperature hibernaculum
2012-07-09	21:36:00	13.25	12.159
2012-07-09	22:35:00	13	12.159
2012-07-09	23:34:00	13	12.159
2012-07-10	1900-01-01 00:33:00	12.75	11.658
2012-07-10	1900-01-01 01:32:00	12.75	11.156
2012-07-10	1900-01-01 02:31:00	12.5	11.156
2012-07-10	1900-01-01 03:30:00	12.25	10.655
2012-07-10	1900-01-01 04:29:00	12	10.655
2012-07-10	1900-01-01 05:28:00	12	10.655
2012-07-10	1900-01-01 06:27:00	12	10.655
2012-07-10	1900-01-01 07:26:00	11.75	10.655
2012-07-10	1900-01-01 08:25:00	11.75	10.655
2012-07-10	1900-01-01 09:24:00	11.75	11.156
2012-07-10	1900-01-01 10:23:00	12	11.658
2012-07-10	1900-01-01 11:22:00	12.25	11.658
2012-07-10	1900-01-01 12:21:00	12.25	12.159
2012-07-10	1900-01-01 13:20:00	12.5	12.159
2012-07-10	1900-01-01 14:19:00	12.5	12.159
2012-07-10	1900-01-01 15:18:00	12.5	12.159
2012-07-10	1900-01-01 16:17:00	12.5	12.159
2012-07-10	1900-01-01 17:16:00	12.5	11.658
2012-07-10	1900-01-01 18:15:00	12.25	11.658
2012-07-10	1900-01-01 19:14:00	12.25	11.156
2012-07-10	1900-01-01 20:13:00	12	10.655
2012-07-10	1900-01-01 21:12:00	12	10.655
2012-07-10	1900-01-01 22:11:00	11.75	10.153
2012-07-10	1900-01-01 23:10:00	11.75	10.153
2012-07-11	1900-01-02 00:09:00	11.5	10.153
2012-07-11	1900-01-02 01:08:00	11.5	10.153
2012-07-11	1900-01-02 02:07:00	11.25	10.153
2012-07-11	1900-01-02 03:06:00	11.25	9.652
2012-07-11	1900-01-02 04:05:00	10.75	9.15
2012-07-11	1900-01-02 05:04:00	10.75	8.648
2012-07-11	1900-01-02 06:03:00	10.5	8.648
2012-07-11	1900-01-02 07:02:00	10.5	8.648
2012-07-11	1900-01-02 08:01:00	10.25	9.15
2012-07-11	1900-01-02 09:00:00	10.5	9.652
2012-07-11	1900-01-02 09:59:00	10.75	10.153
2012-07-11	1900-01-02 10:58:00	11	10.655
2012-07-11	1900-01-02 11:57:00	11.25	11.156
2012-07-11	1900-01-02 12:56:00	11.5	11.658
2012-07-11	1900-01-02 13:55:00	11.75	11.658
2012-07-11	1900-01-02 14:54:00	12	11.658
2012-07-11	1900-01-02 15:53:00	12	12.159
2012-07-11	1900-01-02 16:52:00	12.25	12.159
2012-07-11	1900-01-02 17:51:00	12	11.658
2012-07-11	1900-01-02 18:50:00	12	11.658
2012-07-11	1900-01-02 19:49:00	12	11.658
2012-07-11	1900-01-02 20:48:00	12	11.658
2012-07-11	1900-01-02 21:47:00	12	11.658
2012-07-11	1900-01-02 22:46:00	12	11.658
2012-07-11	1900-01-02 23:45:00	12	11.658
2012-07-12	1900-01-03 00:44:00	12	11.658
2012-07-12	1900-01-03 01:43:00	12	11.658
2012-07-12	1900-01-03 02:42:00	12	11.658
2012-07-12	1900-01-03 03:41:00	12	11.658
2012-07-12	1900-01-03 04:40:00	12	11.658
2012-07-12	1900-01-03 05:39:00	12	11.658
2012-07-12	1900-01-03 06:38:00	12	11.658
2012-07-12	1900-01-03 07:37:00	12	11.658
2012-07-12	1900-01-03 08:36:00	12.25	11.658
2012-07-12	1900-01-03 09:35:00	12.25	11.658
2012-07-12	1900-01-03 10:34:00	12.25	12.159
2012-07-12	1900-01-03 11:33:00	12.5	12.661
2012-07-12	1900-01-03 12:32:00	12.75	12.661
2012-07-12	1900-01-03 13:31:00	12.75	12.661
2012-07-12	1900-01-03 14:30:00	12.75	12.661
2012-07-12	1900-01-03 15:29:00	12.75	12.661
2012-07-12	1900-01-03 16:28:00	12.75	12.159
2012-07-12	1900-01-03 17:27:00	12.75	12.159
2012-07-12	1900-01-03 18:26:00	12.5	11.658
2012-07-12	1900-01-03 19:25:00	12.5	11.658
2012-07-12	1900-01-03 20:24:00	12.5	11.658
2012-07-12	1900-01-03 21:23:00	12.5	11.658
2012-07-12	1900-01-03 22:22:00	12.5	11.658
2012-07-12	1900-01-03 23:21:00	12.5	12.159
2012-07-13	1900-01-04 00:20:00	12.5	12.159
2012-07-13	1900-01-04 01:19:00	12.5	12.159
2012-07-13	1900-01-04 02:18:00	12.5	12.159
2012-07-13	1900-01-04 03:17:00	12.5	12.159
2012-07-13	1900-01-04 04:16:00	12.5	11.658
2012-07-13	1900-01-04 05:15:00	12.5	11.658
2012-07-13	1900-01-04 06:14:00	13.25	11.658
2012-07-13	1900-01-04 07:13:00	14.5	12.159
2012-07-13	1900-01-04 08:12:00	16.75	12.159
2012-07-13	1900-01-04 09:11:00	20.25	12.661
2012-07-13	1900-01-04 10:10:00	25	13.162
2012-07-13	1900-01-04 11:09:00	27	14.165
2012-07-13	1900-01-04 12:08:00	28.5	14.165
2012-07-13	1900-01-04 13:07:00	29.25	14.666
2012-07-13	1900-01-04 14:06:00	30.5	15.167
2012-07-13	1900-01-04 15:05:00	31	15.167
2012-07-13	1900-01-04 16:04:00	30.5	15.167
2012-07-13	1900-01-04 17:03:00	29.75	14.666
2012-07-13	1900-01-04 18:02:00	29	14.666
2012-07-13	1900-01-04 19:01:00	28.75	14.666
2012-07-13	1900-01-04 20:00:00	27.75	16.169
2012-07-13	1900-01-04 20:59:00	28.25	15.668
2012-07-13	1900-01-04 21:58:00	27.5	16.67
2012-07-13	1900-01-04 22:57:00	27	15.668
2012-07-13	1900-01-04 23:56:00	27.25	15.668
2012-07-14	1900-01-05 00:55:00	26.25	15.167
2012-07-14	1900-01-05 01:54:00	26.5	15.167
2012-07-14	1900-01-05 02:53:00	26.25	15.167
2012-07-14	1900-01-05 03:52:00	25.75	14.666
2012-07-14	1900-01-05 04:51:00	25.25	14.666
2012-07-14	1900-01-05 05:50:00	23.5	13.663
2012-07-14	1900-01-05 06:49:00	21.5	13.663
2012-07-14	1900-01-05 07:48:00	19.75	13.162
2012-07-14	1900-01-05 08:47:00	18.5	13.663
2012-07-14	1900-01-05 09:46:00	17.5	13.663
2012-07-14	1900-01-05 10:45:00	16.75	13.663
2012-07-14	1900-01-05 11:44:00	16.5	13.663
2012-07-14	1900-01-05 12:43:00	16	13.663
2012-07-14	1900-01-05 13:42:00	15.75	14.165
2012-07-14	1900-01-05 14:41:00	15.5	14.165
2012-07-14	1900-01-05 15:40:00	16	14.165
2012-07-14	1900-01-05 16:39:00	15.5	13.663
2012-07-14	1900-01-05 17:38:00	13.75	13.663
2012-07-14	1900-01-05 18:37:00	13.5	14.165
2012-07-14	1900-01-05 19:36:00	13.5	14.666
2012-07-14	1900-01-05 20:35:00	13.25	15.167
2012-07-14	1900-01-05 21:34:00	13.25	14.666
2012-07-14	1900-01-05 22:33:00	13	14.666
2012-07-14	1900-01-05 23:32:00	13.25	14.666
