# Supplementary material for: Hibernation in a primate: does sleep occur?
Source: R Soc Open Sci. 2016 Aug 10;3(8):160282. doi: 10.1098/rsos.160282 (PMC5108954; doi:10.1098/rsos.160282)
Supplement: C_sibreei_Am_database [file rsos160282supp2.xlsx]

## Sheet: "AM"
Dte	Time	MR	T_h	Score Adj	HR
2013-07-26	20:00:00		10.565	5	10.3687
2013-07-26	20:00:00		10.565	5	9.59233		Sleep Scores
2013-07-26	20:01:00			5	9.46746		5	Low Amplitude
2013-07-26	20:01:00			15	10.984		15	Wake-Movement
2013-07-26	20:02:00			15	10.7527		25	NREM
2013-07-26	20:02:00			15	11.9403		35	REM
2013-07-26	20:03:00			5	12.2699
2013-07-26	20:03:00			5	11.4155		MR	Metabolic Rates
2013-07-26	20:04:00			5	9.92761		T_h	Temperature hibernaculum
2013-07-26	20:04:00			5	8.67993		HR	Heart rate
2013-07-26	20:05:00			5	10.2498
2013-07-26	20:05:00			5	10.5079
2013-07-26	20:06:00			5	9.23254
2013-07-26	20:06:00			5	10.3941
2013-07-26	20:07:00			5	9.91531
2013-07-26	20:07:00			5	11.3443
2013-07-26	20:08:00			5	9.35308
2013-07-26	20:08:00			5	10.8696
2013-07-26	20:09:00			5	9.64049
2013-07-26	20:09:00			5	10.669
2013-07-26	20:10:00			5	12.0943
2013-07-26	20:10:00			5	9.41423
2013-07-26	20:11:00			5	11.0574
2013-07-26	20:11:00			5	9.72447
2013-07-26	20:12:00			5	8.95355
2013-07-26	20:12:00			5	9.44696
2013-07-26	20:13:00			5	9.62889
2013-07-26	20:13:00			5	10.8069
2013-07-26	20:14:00			5	10.7946
2013-07-26	20:14:00			5	11.6414
2013-07-26	20:15:00			5	10.101
2013-07-26	20:15:00			5	11.3464
2013-07-26	20:16:00			5	14.0598
2013-07-26	20:16:00			5	10.7962
2013-07-26	20:17:00			5	9.26462
2013-07-26	20:17:00			5	9.60961
2013-07-26	20:18:00			5	11.782
2013-07-26	20:18:00			5	10.4402
2013-07-26	20:19:00			5	9.43582
2013-07-26	20:19:00			5	10.1846
2013-07-26	20:20:00			5	9.39702
2013-07-26	20:20:00			5	9.86234
2013-07-26	20:21:00			5	10.6928
2013-07-26	20:21:00			5	11.3395
2013-07-26	20:22:00			5	9.91531
2013-07-26	20:22:00			5	9.91736
2013-07-26	20:23:00			5	9.73236
2013-07-26	20:23:00			5	11.265
2013-07-26	20:24:00			5	10.6446
2013-07-26	20:24:00			5	10.989
2013-07-26	20:25:00			5	10.4302
2013-07-26	20:25:00			5	12.2355
2013-07-26	20:26:00			5	10.514
2013-07-26	20:26:00			5	11.8577
2013-07-26	20:27:00			5	9.23788
2013-07-26	20:27:00			5	10.6643
2013-07-26	20:28:00			5	10.3874
2013-07-26	20:28:00			5	9.46559
2013-07-26	20:29:00			5	10.7875
2013-07-26	20:29:00			5	10.5286
2013-07-26	20:30:00		10.565	5	10.9265
2013-07-26	20:30:00		10.565	5	10.3605
2013-07-26	20:31:00			5	10.8819
2013-07-26	20:31:00			5	10.9389
2013-07-26	20:32:00			5	12.0579
2013-07-26	20:32:00			5	11.6223
2013-07-26	20:33:00			5	10.9051
2013-07-26	20:33:00			5	9.67742
2013-07-26	20:34:00			5	11.2544
2013-07-26	20:34:00			5	11.2071
2013-07-26	20:35:00			5	10.7701
2013-07-26	20:35:00			5	10.4054
2013-07-26	20:36:00			5	10.228
2013-07-26	20:36:00			5	11.4767
2013-07-26	20:37:00			5	11.3101
2013-07-26	20:37:00			5	11.846
2013-07-26	20:38:00			5	11.4204
2013-07-26	20:38:00			5	11.3165
2013-07-26	20:39:00			5	12.1902
2013-07-26	20:39:00			5	12.0337
2013-07-26	20:40:00			5	11.8835
2013-07-26	20:40:00			5	12.0797
2013-07-26	20:41:00			5	12.3609
2013-07-26	20:41:00			5	12.7434
2013-07-26	20:42:00			5	13.4318
2013-07-26	20:42:00			5	13.2037
2013-07-26	20:43:00			5	13.3754
2013-07-26	20:43:00			5	14.28
2013-07-26	20:44:00			5	15.0975
2013-07-26	20:44:00			5	16.1155
2013-07-26	20:45:00			5	16.6501
2013-07-26	20:45:00			5	16.3807
2013-07-26	20:46:00			5	15.1324
2013-07-26	20:46:00			5	14.0928
2013-07-26	20:47:00			5	13.289
2013-07-26	20:47:00			5	13.3511
2013-07-26	20:48:00			5	12.131
2013-07-26	20:48:00			5	14.3541
2013-07-26	20:49:00			5	11.8367
2013-07-26	20:49:00			5	12.389
2013-07-26	20:50:00			5	11.2808
2013-07-26	20:50:00			5	11.2339
2013-07-26	20:51:00			5	10.5518
2013-07-26	20:51:00			5	11.2994
2013-07-26	20:52:00			5	11.4373
2013-07-26	20:52:00			5	13.3309
2013-07-26	20:53:00			5	11.2402
2013-07-26	20:53:00			5	12.3381
2013-07-26	20:54:00			5	12.3993
2013-07-26	20:54:00			5	12.1233
2013-07-26	20:55:00			5	11.8139
2013-07-26	20:55:00			5	12.7456
2013-07-26	20:56:00			5	13.4228
2013-07-26	20:56:00			5	13.3601
2013-07-26	20:57:00			5	13.5772
2013-07-26	20:57:00			5	13.8196
2013-07-26	20:58:00			5	15.0161
2013-07-26	20:58:00			5	15.1995
2013-07-26	20:59:00			5	15.5354
2013-07-26	20:59:00			5	15.4982
2013-07-26	21:00:00		10.565	5	14.4607
2013-07-26	21:00:00		10.565	5	12.443
2013-07-26	21:01:00			5	11.0988
2013-07-26	21:01:00			5	10.1824
2013-07-26	21:02:00			5	11.3443
2013-07-26	21:02:00			5	11.7417
2013-07-26	21:03:00			5	10.2433
2013-07-26	21:03:00			5	12.3153
2013-07-26	21:04:00			5	11.6959
2013-07-26	21:04:00			5	12.1182
2013-07-26	21:05:00			5	12.3224
2013-07-26	21:05:00			5	12.0331
2013-07-26	21:06:00			5	11.839
2013-07-26	21:06:00			5	11.9522
2013-07-26	21:07:00			5	12.3941
2013-07-26	21:07:00			5	13.5823
2013-07-26	21:08:00			5	14.596
2013-07-26	21:08:00			5	15.9081
2013-07-26	21:09:00			5	15.4015
2013-07-26	21:09:00			5	14.8989
2013-07-26	21:10:00			5	14.0983
2013-07-26	21:10:00			5	14.0762
2013-07-26	21:11:00			5	14.5191
2013-07-26	21:11:00			5	14.6252
2013-07-26	21:12:00			5	14.3836
2013-07-26	21:12:00			5	14.8423
2013-07-26	21:13:00			5	14.2405
2013-07-26	21:13:00			5	13.2548
2013-07-26	21:14:00			5	11.3529
2013-07-26	21:14:00			5	10.5056
2013-07-26	21:15:00			5	9.83405
2013-07-26	21:15:00			5	9.88875
2013-07-26	21:16:00			5	10.9589
2013-07-26	21:16:00			5	11.3982
2013-07-26	21:17:00			5	10.9664
2013-07-26	21:17:00			5	11.4047
2013-07-26	21:18:00			5	11.2439
2013-07-26	21:18:00			5	9.99375
2013-07-26	21:19:00			5	10.2938
2013-07-26	21:19:00			5	11.853
2013-07-26	21:20:00			5	11.6189
2013-07-26	21:20:00			5	11.8601
2013-07-26	21:21:00			5	11.1586
2013-07-26	21:21:00			5	12.6077
2013-07-26	21:22:00			5	12.5971
2013-07-26	21:22:00			5	13.8196
2013-07-26	21:23:00			5	13.5491
2013-07-26	21:23:00			5	14.6939
2013-07-26	21:24:00			5	14.5543
2013-07-26	21:24:00			5	14.3174
2013-07-26	21:25:00			5	13.9481
2013-07-26	21:25:00			5	12.7986
2013-07-26	21:26:00			5	12.6342
2013-07-26	21:26:00			5	12.2699
2013-07-26	21:27:00			5	10.5764
2013-07-26	21:27:00			5	11.8741
2013-07-26	21:28:00			5	10.274
2013-07-26	21:28:00			5	9.93172
2013-07-26	21:29:00			5	10.9689
2013-07-26	21:29:00			5	10.6857
2013-07-26	21:30:00		10.565	5	10.9709
2013-07-26	21:30:00		10.565	5	13.0067
2013-07-26	21:31:00			5	11.396
2013-07-26	21:31:00			5	11.7371
2013-07-26	21:32:00			5	11.4811
2013-07-26	21:32:00			5	10.9539
2013-07-26	21:33:00			5	11.2191
2013-07-26	21:33:00			5	12.8096
2013-07-26	21:34:00			5	12.6493
2013-07-26	21:34:00			5	13.3185
2013-07-26	21:35:00			5	14.7524
2013-07-26	21:35:00			5	14.1956
2013-07-26	21:36:00			5	14.4578
2013-07-26	21:36:00			5	13.2523
2013-07-26	21:37:00			5	10.2916
2013-07-26	21:37:00			5	9.47119
2013-07-26	21:38:00			5	9.6463
2013-07-26	21:38:00			5	10.7836
2013-07-26	21:39:00			5	10.7503
2013-07-26	21:39:00			5	11.1857
2013-07-26	21:40:00			5	10.0713
2013-07-26	21:40:00			5	11.34
2013-07-26	21:41:00			5	11.0269
2013-07-26	21:41:00			5	11.2045
2013-07-26	21:42:00			5	11.1266
2013-07-26	21:42:00			5	10.9749
2013-07-26	21:43:00			5	12.3609
2013-07-26	21:43:00			5	11.3186
2013-07-26	21:44:00			5	12.0542
2013-07-26	21:44:00			5	12.3967
2013-07-26	21:45:00			5	12.5549
2013-07-26	21:45:00			5	14.0378
2013-07-26	21:46:00			5	14.0051
2013-07-26	21:46:00			5	13.6545
2013-07-26	21:47:00			5	13.3422
2013-07-26	21:47:00			5	10.985
2013-07-26	21:48:00			5	9.08861
2013-07-26	21:48:00			5	8.4686
2013-07-26	21:49:00			5	10.1323
2013-07-26	21:49:00			5	10.5194
2013-07-26	21:50:00			5	10.0735
2013-07-26	21:50:00			5	8.99213
2013-07-26	21:51:00			5	10.2477
2013-07-26	21:51:00			5	9.20598
2013-07-26	21:52:00			5	9.18133
2013-07-26	21:52:00			5	10.5056
2013-07-26	21:53:00			5	11.4351
2013-07-26	21:53:00			5	11.3048
2013-07-26	21:54:00			5	11.5897
2013-07-26	21:54:00			5	11.9665
2013-07-26	21:55:00			5	11.8227
2013-07-26	21:55:00			5	11.7359
2013-07-26	21:56:00			5	11.8437
2013-07-26	21:56:00			5	13.228
2013-07-26	21:57:00			5	13.3605
2013-07-26	21:57:00			5	14.2012
2013-07-26	21:58:00			5	14.0433
2013-07-26	21:58:00			5	13.8435
2013-07-26	21:59:00			5	11.3874
2013-07-26	21:59:00			5	9.22131
2013-07-26	22:00:00		10.565	5	8.37112
2013-07-26	22:00:00		10.565	5	8.00534
2013-07-26	22:01:00			5	9.76205
2013-07-26	22:01:00			5	9.63856
2013-07-26	22:02:00			5	9.98544
2013-07-26	22:02:00			5	9.13068
2013-07-26	22:03:00			5	9.62309
2013-07-26	22:03:00			5	9.40808
2013-07-26	22:04:00			5	10.2542
2013-07-26	22:04:00			5	9.03614
2013-07-26	22:05:00			5	10.2674
2013-07-26	22:05:00			5	10.7455
2013-07-26	22:06:00			5	11.4778
2013-07-26	22:06:00			5	11.6122
2013-07-26	22:07:00			5	11.7624
2013-07-26	22:07:00			5	11.1338
2013-07-26	22:08:00			5	12.0785
2013-07-26	22:08:00			5	11.7855
2013-07-26	22:09:00			5	11.7994
2013-07-26	22:09:00			5	12.3203
2013-07-26	22:10:00			5	12.973
2013-07-26	22:10:00			5	12.9646
2013-07-26	22:11:00			5	13.0885
2013-07-26	22:11:00			5	12.3026
2013-07-26	22:12:00			5	11.3464
2013-07-26	22:12:00			5	10.3493
2013-07-26	22:13:00			5	10.0524
2013-07-26	22:13:00			5	10.4849
2013-07-26	22:14:00			5	10.596
2013-07-26	22:14:00			5	10.9689
2013-07-26	22:15:00			5	10.7575
2013-07-26	22:15:00			5	12.848
2013-07-26	22:16:00			5	11.194
2013-07-26	22:16:00			5	11.6732
2013-07-26	22:17:00			5	11.0957
2013-07-26	22:17:00			5	11.7279
2013-07-26	22:18:00			5	11.1753
2013-07-26	22:18:00			5	13.5517
2013-07-26	22:19:00			5	12.7307
2013-07-26	22:19:00			5	13.0482
2013-07-26	22:20:00			5	12.9674
2013-07-26	22:20:00			5	12.5997
2013-07-26	22:21:00			5	12.401
2013-07-26	22:21:00			5	9.03614
2013-07-26	22:22:00			5	8.92193
2013-07-26	22:22:00			5	9.21836
2013-07-26	22:23:00			5	9.41669
2013-07-26	22:23:00			5	10.1695
2013-07-26	22:24:00			5	9.77
2013-07-26	22:24:00			5	9.92556
2013-07-26	22:25:00			5	10.0629
2013-07-26	22:25:00			5	9.70481
2013-07-26	22:26:00			5	10.6952
2013-07-26	22:26:00			5	10.8558
2013-07-26	22:27:00			5	10.6007
2013-07-26	22:27:00			5	10.7431
2013-07-26	22:28:00			5	10.8745
2013-07-26	22:28:00			5	10.979
2013-07-26	22:29:00			5	11.4586
2013-07-26	22:29:00			5	11.8906
2013-07-26	22:30:00		10.565	5	12.3916
2013-07-26	22:30:00		10.565	5	13.9589
2013-07-26	22:31:00			5	15.5067
2013-07-26	22:31:00			5	15.8222
2013-07-26	22:32:00			5	14.3426
2013-07-26	22:32:00			5	11.534
2013-07-26	22:33:00			5	9.86436
2013-07-26	22:33:00			5	9.32945
2013-07-26	22:34:00			5	7.77202
2013-07-26	22:34:00			5	7.14853
2013-07-26	22:35:00			5	8.56378
2013-07-26	22:35:00			5	7.79896
2013-07-26	22:36:00			5	8.77995
2013-07-26	22:36:00			5	10.8844
2013-07-26	22:37:00			5	9.63082
2013-07-26	22:37:00			5	10.285
2013-07-26	22:38:00			5	9.92351
2013-07-26	22:38:00			5	9.0932
2013-07-26	22:39:00			5	11.5385
2013-07-26	22:39:00			5	10.8745
2013-07-26	22:40:00			5	11.2718
2013-07-26	22:40:00			5	11.2228
2013-07-26	22:41:00			5	11.0396
2013-07-26	22:41:00			5	11.4657
2013-07-26	22:42:00			5	12.1139
2013-07-26	22:42:00			5	12.959
2013-07-26	22:43:00			5	13.027
2013-07-26	22:43:00			5	13.6545
2013-07-26	22:44:00			5	14.1788
2013-07-26	22:44:00			5	13.7905
2013-07-26	22:45:00			5	13.089
2013-07-26	22:45:00			5	12.6828
2013-07-26	22:46:00			5	10.4781
2013-07-26	22:46:00			5	10.3204
2013-07-26	22:47:00			5	9.04466
2013-07-26	22:47:00			5	9.5516
2013-07-26	22:48:00			5	11.1669
2013-07-26	22:48:00			5	9.7429
2013-07-26	22:49:00			5	10.9314
2013-07-26	22:49:00			5	11.1498
2013-07-26	22:50:00			5	10.1309
2013-07-26	22:50:00			5	12.0579
2013-07-26	22:51:00			5	13.9697
2013-07-26	22:51:00			5	9.37317
2013-07-26	22:52:00			5	11.2108
2013-07-26	22:52:00			5	11.3663
2013-07-26	22:53:00			5	11.5252
2013-07-26	22:53:00			5	11.3593
2013-07-26	22:54:00			5	11.6212
2013-07-26	22:54:00			5	11.9522
2013-07-26	22:55:00			5	12.5892
2013-07-26	22:55:00			5	12.4044
2013-07-26	22:56:00			5	14.1621
2013-07-26	22:56:00			15	.
2013-07-26	22:57:00			15	.
2013-07-26	22:57:00			5	18.1612
2013-07-26	22:58:00			5	19.1557
2013-07-26	22:58:00			5	17.599
2013-07-26	22:59:00			5	13.3809
2013-07-26	22:59:00			5	13.1796
2013-07-26	23:00:00		10.565	5	11.6138
2013-07-26	23:00:00		10.565	5	14.745
2013-07-26	23:01:00			5	11.5774
2013-07-26	23:01:00			5	9.60384
2013-07-26	23:02:00			5	11.3127
2013-07-26	23:02:00			5	11.3293
2013-07-26	23:03:00			5	9.15332
2013-07-26	23:03:00			5	11.1145
2013-07-26	23:04:00			5	10.4858
2013-07-26	23:04:00			5	12.4611
2013-07-26	23:05:00			5	11.6467
2013-07-26	23:05:00			5	10.9012
2013-07-26	23:06:00			5	11.3208
2013-07-26	23:06:00			5	9.53895
2013-07-26	23:07:00			5	10.7124
2013-07-26	23:07:00			5	12.2418
2013-07-26	23:08:00			5	11.4213
2013-07-26	23:08:00			5	10.9991
2013-07-26	23:09:00			5	11.757
2013-07-26	23:09:00			5	12.6084
2013-07-26	23:10:00			5	10.7623
2013-07-26	23:10:00			5	12.1786
2013-07-26	23:11:00			5	9.63082
2013-07-26	23:11:00			5	10.2372
2013-07-26	23:12:00			5	11.335
2013-07-26	23:12:00			5	9.77199
2013-07-26	23:13:00			5	10.2762
2013-07-26	23:13:00			5	9.62503
2013-07-26	23:14:00			5	9.53137
2013-07-26	23:14:00			5	11.0701
2013-07-26	23:15:00			5	9.74026
2013-07-26	23:15:00			5	9.52003
2013-07-26	23:16:00			5	11.4231
2013-07-26	23:16:00			5	9.61346
2013-07-26	23:17:00			5	10.3784
2013-07-26	23:17:00			5	10.7551
2013-07-26	23:18:00			5	9.44324
2013-07-26	23:18:00			5	11.2676
2013-07-26	23:19:00			5	9.44882
2013-07-26	23:19:00			5	10.7239
2013-07-26	23:20:00			5	10.5783
2013-07-26	23:20:00			5	11.9344
2013-07-26	23:21:00			5	9.96057
2013-07-26	23:21:00			5	9.49367
2013-07-26	23:22:00			5	11.6845
2013-07-26	23:22:00			5	10.597
2013-07-26	23:23:00			5	11.3852
2013-07-26	23:23:00			5	12.3711
2013-07-26	23:24:00			5	9.43767
2013-07-26	23:24:00			5	10.9709
2013-07-26	23:25:00			5	11.7256
2013-07-26	23:25:00			5	10.6477
2013-07-26	23:26:00			5	11.5629
2013-07-26	23:26:00			5	11.088
2013-07-26	23:27:00			5	12.7074
2013-07-26	23:27:00			5	12.3686
2013-07-26	23:28:00			5	11.9474
2013-07-26	23:28:00			5	11.957
2013-07-26	23:29:00			5	12.2474
2013-07-26	23:29:00			5	12.2549
2013-07-26	23:30:00		10.565	5	12.4922
2013-07-26	23:30:00		10.565	5	13.2719
2013-07-26	23:31:00			5	12.8977
2013-07-26	23:31:00			5	13.9616
2013-07-26	23:32:00			5	14.7149
2013-07-26	23:32:00			5	13.9481
2013-07-26	23:33:00			5	14.6879
2013-07-26	23:33:00			5	10.8303
2013-07-26	23:34:00			5	10.7431
2013-07-26	23:34:00			5	9.61924
2013-07-26	23:35:00			5	10.2418
2013-07-26	23:35:00			5	10.7
2013-07-26	23:36:00			5	11.1421
2013-07-26	23:36:00			5	9.76205
2013-07-26	23:37:00			5	9.00394
2013-07-26	23:37:00			5	11.124
2013-07-26	23:38:00			5	12.2658
2013-07-26	23:38:00			5	10.3538
2013-07-26	23:39:00			5	10.3152
2013-07-26	23:39:00			5	10.8524
2013-07-26	23:40:00			5	11.3074
2013-07-26	23:40:00			5	9.60192
2013-07-26	23:41:00			5	10.7181
2013-07-26	23:41:00			5	10.7914
2013-07-26	23:42:00			5	10.9489
2013-07-26	23:42:00			5	11.3906
2013-07-26	23:43:00			5	11.4855
2013-07-26	23:43:00			5	10.9066
2013-07-26	23:44:00			5	12.5764
2013-07-26	23:44:00			5	11.9713
2013-07-26	23:45:00			5	11.8718
2013-07-26	23:45:00			5	12.4224
2013-07-26	23:46:00			5	12.9506
2013-07-26	23:46:00			5	12.9241
2013-07-26	23:47:00			5	12.7065
2013-07-26	23:47:00			5	12.6917
2013-07-26	23:48:00			5	11.6167
2013-07-26	23:48:00			5	12.2175
2013-07-26	23:49:00			5	11.7188
2013-07-26	23:49:00			5	11.4482
2013-07-26	23:50:00			5	9.22899
2013-07-26	23:50:00			5	9.54844
2013-07-26	23:51:00			15	.
2013-07-26	23:51:00			15	.
2013-07-26	23:52:00			5	13.9427
2013-07-26	23:52:00			5	14.7723
2013-07-26	23:53:00			5	10.917
2013-07-26	23:53:00			5	9.55795
2013-07-26	23:54:00			5	11.3234
2013-07-26	23:54:00			5	8.34879
2013-07-26	23:55:00			5	9.50119
2013-07-26	23:55:00			5	8.43289
2013-07-26	23:56:00			5	9.2688
2013-07-26	23:56:00			5	9.59744
2013-07-26	23:57:00			5	9.14867
2013-07-26	23:57:00			5	9.97506
2013-07-26	23:58:00			5	8.64242
2013-07-26	23:58:00			5	7.31113
2013-07-26	23:59:00			5	7.75862
2013-07-26	23:59:00			5	8.82677
2013-07-27	00:00:00		10.565	5	10.5851
2013-07-27	00:00:00		10.565	5	9.7561
2013-07-27	00:01:00			5	8.92525
2013-07-27	00:01:00			5	8.88724
2013-07-27	00:02:00			5	10.2564
2013-07-27	00:02:00			5	9.22013
2013-07-27	00:03:00			5	9.24974
2013-07-27	00:03:00			5	8.63775
2013-07-27	00:04:00			5	9.45626
2013-07-27	00:04:00			5	10.5448
2013-07-27	00:05:00			5	10.3004
2013-07-27	00:05:00			5	10.6383
2013-07-27	00:06:00			5	9.1359
2013-07-27	00:06:00			5	10.596
2013-07-27	00:07:00			5	9.37683
2013-07-27	00:07:00			5	9.50683
2013-07-27	00:08:00			5	9.07944
2013-07-27	00:08:00			5	10.8942
2013-07-27	00:09:00			5	9.06858
2013-07-27	00:09:00			5	9.19012
2013-07-27	00:10:00			5	8.99887
2013-07-27	00:10:00			5	10.2564
2013-07-27	00:11:00			5	10.6785
2013-07-27	00:11:00			5	10.2494
2013-07-27	00:12:00			5	10.669
2013-07-27	00:12:00			5	10.9769
2013-07-27	00:13:00			5	11.6988
2013-07-27	00:13:00			5	10.4676
2013-07-27	00:14:00			5	11.5875
2013-07-27	00:14:00			5	11.7791
2013-07-27	00:15:00			5	12.1408
2013-07-27	00:15:00			5	12.487
2013-07-27	00:16:00			5	12.2474
2013-07-27	00:16:00			5	12.7146
2013-07-27	00:17:00			5	12
2013-07-27	00:17:00			5	11.8812
2013-07-27	00:18:00			5	12.1139
2013-07-27	00:18:00			5	12.0603
2013-07-27	00:19:00			5	12.5078
2013-07-27	00:19:00			5	12.487
2013-07-27	00:20:00			5	11.8577
2013-07-27	00:20:00			5	11.5808
2013-07-27	00:21:00			5	11.6891
2013-07-27	00:21:00			5	9.06116
2013-07-27	00:22:00			5	9.11854
2013-07-27	00:22:00			5	9.16031
2013-07-27	00:23:00			5	9.4768
2013-07-27	00:23:00			5	10.4325
2013-07-27	00:24:00			5	9.18133
2013-07-27	00:24:00			5	10.9714
2013-07-27	00:25:00			5	9.83204
2013-07-27	00:25:00			5	10.0968
2013-07-27	00:26:00			5	10.7672
2013-07-27	00:26:00			5	8.11725
2013-07-27	00:27:00			5	10.0167
2013-07-27	00:27:00			5	12.0434
2013-07-27	00:28:00			5	11.2412
2013-07-27	00:28:00			5	11.3122
2013-07-27	00:29:00			5	11.2824
2013-07-27	00:29:00			5	11.0957
2013-07-27	00:30:00		10.064	5	10.2894
2013-07-27	00:30:00		10.064	5	10.7836
2013-07-27	00:31:00			5	11.7994
2013-07-27	00:31:00			5	11.9379
2013-07-27	00:32:00			5	11.5185
2013-07-27	00:32:00			5	11.2729
2013-07-27	00:33:00			5	12.3279
2013-07-27	00:33:00			5	12.4766
2013-07-27	00:34:00			5	11.6982
2013-07-27	00:34:00			5	10.7894
2013-07-27	00:35:00			5	11.8227
2013-07-27	00:35:00			5	11.4855
2013-07-27	00:36:00			5	11.1441
2013-07-27	00:36:00			5	10.6077
2013-07-27	00:37:00			5	9.55034
2013-07-27	00:37:00			5	10.9058
2013-07-27	00:38:00			5	11.4987
2013-07-27	00:38:00			5	10.0104
2013-07-27	00:39:00			5	9.84212
2013-07-27	00:39:00			5	11.9261
2013-07-27	00:40:00			5	10.8745
2013-07-27	00:40:00			5	11.3529
2013-07-27	00:41:00			5	11.1899
2013-07-27	00:41:00			5	11.0421
2013-07-27	00:42:00			5	11.6527
2013-07-27	00:42:00			5	12.2449
2013-07-27	00:43:00			5	12.0943
2013-07-27	00:43:00			5	11.988
2013-07-27	00:44:00			5	11.3507
2013-07-27	00:44:00			5	10.9714
2013-07-27	00:45:00			5	11.7394
2013-07-27	00:45:00			5	11.5009
2013-07-27	00:46:00			5	11.9808
2013-07-27	00:46:00			5	12.3993
2013-07-27	00:47:00			5	11.7925
2013-07-27	00:47:00			5	11.8671
2013-07-27	00:48:00			5	11.5429
2013-07-27	00:48:00			5	11.475
2013-07-27	00:49:00			5	12.0846
2013-07-27	00:49:00			5	12.5305
2013-07-27	00:50:00			5	13.6726
2013-07-27	00:50:00			5	14.4058
2013-07-27	00:51:00			5	13.8435
2013-07-27	00:51:00			5	13.0919
2013-07-27	00:52:00			5	12.3178
2013-07-27	00:52:00			5	8.25736
2013-07-27	00:53:00			5	8.42105
2013-07-27	00:53:00			5	9.65989
2013-07-27	00:54:00			5	8.56939
2013-07-27	00:54:00			5	8.00178
2013-07-27	00:55:00			5	9.08059
2013-07-27	00:55:00			5	7.7486
2013-07-27	00:56:00			5	9.54844
2013-07-27	00:56:00			5	10.3226
2013-07-27	00:57:00			5	9.70677
2013-07-27	00:57:00			5	9.83875
2013-07-27	00:58:00			5	9.46186
2013-07-27	00:58:00			5	8.48206
2013-07-27	00:59:00			5	10.0293
2013-07-27	00:59:00			5	9.92556
2013-07-27	01:00:00		10.064	5	10.6619
2013-07-27	01:00:00		10.064	5	10.2433
2013-07-27	01:01:00			5	10.5518
2013-07-27	01:01:00			5	11.0844
2013-07-27	01:02:00			5	11.124
2013-07-27	01:02:00			5	10.7143
2013-07-27	01:03:00			5	10.6289
2013-07-27	01:03:00			5	11.1049
2013-07-27	01:04:00			5	13.1666
2013-07-27	01:04:00			5	12.6516
2013-07-27	01:05:00			5	11.9314
2013-07-27	01:05:00			5	11.169
2013-07-27	01:06:00			5	10.6548
2013-07-27	01:06:00			5	9.41915
2013-07-27	01:07:00			5	8.99045
2013-07-27	01:07:00			5	10.3093
2013-07-27	01:08:00			5	9.83606
2013-07-27	01:08:00			5	10.6101
2013-07-27	01:09:00			5	11.1029
2013-07-27	01:09:00			5	9.86301
2013-07-27	01:10:00			5	11.1276
2013-07-27	01:10:00			5	11.1628
2013-07-27	01:11:00			5	10.7817
2013-07-27	01:11:00			5	11.0957
2013-07-27	01:12:00			5	11.6167
2013-07-27	01:12:00			5	11.0457
2013-07-27	01:13:00			5	11.7245
2013-07-27	01:13:00			5	11.6618
2013-07-27	01:14:00			5	12.2424
2013-07-27	01:14:00			5	12.7841
2013-07-27	01:15:00			5	12.2574
2013-07-27	01:15:00			5	11.6257
2013-07-27	01:16:00			5	9.31677
2013-07-27	01:16:00			5	9.48804
2013-07-27	01:17:00			5	9.49618
2013-07-27	01:17:00			5	8.27206
2013-07-27	01:18:00			5	10.0671
2013-07-27	01:18:00			5	10.3252
2013-07-27	01:19:00			5	10.5541
2013-07-27	01:19:00			5	10.6705
2013-07-27	01:20:00			5	10.7311
2013-07-27	01:20:00			5	10.3964
2013-07-27	01:21:00			5	10.7768
2013-07-27	01:21:00			5	11.2381
2013-07-27	01:22:00			5	11.3556
2013-07-27	01:22:00			5	13.7195
2013-07-27	01:23:00			5	11.4416
2013-07-27	01:23:00			5	10.6928
2013-07-27	01:24:00			5	10.8617
2013-07-27	01:24:00			5	12.1852
2013-07-27	01:25:00			5	11.8402
2013-07-27	01:25:00			5	12.4018
2013-07-27	01:26:00			5	11.7509
2013-07-27	01:26:00			5	11.6077
2013-07-27	01:27:00			5	8.62069
2013-07-27	01:27:00			5	8.68726
2013-07-27	01:28:00			5	8.89053
2013-07-27	01:28:00			5	8.91751
2013-07-27	01:29:00			5	8.81921
2013-07-27	01:29:00			5	9.59616
2013-07-27	01:30:00		10.064	5	9.6231
2013-07-27	01:30:00		10.064	5	9.826
2013-07-27	01:31:00			5	10.327
2013-07-27	01:31:00			5	9.87045
2013-07-27	01:32:00			5	9.42655
2013-07-27	01:32:00			5	10.1803
2013-07-27	01:33:00			5	10.501
2013-07-27	01:33:00			5	10.8617
2013-07-27	01:34:00			5	10.4076
2013-07-27	01:34:00			5	10.0756
2013-07-27	01:35:00			5	10.5263
2013-07-27	01:35:00			5	10.9111
2013-07-27	01:36:00			5	10.9639
2013-07-27	01:36:00			5	10.9489
2013-07-27	01:37:00			5	12.1212
2013-07-27	01:37:00			5	12.2449
2013-07-27	01:38:00			5	11.0742
2013-07-27	01:38:00			5	11.3101
2013-07-27	01:39:00			5	10.9339
2013-07-27	01:39:00			5	8.69565
2013-07-27	01:40:00			5	9.65406
2013-07-27	01:40:00			5	9.36768
2013-07-27	01:41:00			5	8.06723
2013-07-27	01:41:00			5	8.80411
2013-07-27	01:42:00			5	9.86842
2013-07-27	01:42:00			5	9.26164
2013-07-27	01:43:00			5	9.91121
2013-07-27	01:43:00			5	9.75808
2013-07-27	01:44:00			5	8.87246
2013-07-27	01:44:00			5	9.22722
2013-07-27	01:45:00			5	10.3829
2013-07-27	01:45:00			5	10.7383
2013-07-27	01:46:00			5	10.5208
2013-07-27	01:46:00			5	11.5412
2013-07-27	01:47:00			5	11.0355
2013-07-27	01:47:00			5	10.1695
2013-07-27	01:48:00			5	11.2549
2013-07-27	01:48:00			5	12.1778
2013-07-27	01:49:00			5	12.3381
2013-07-27	01:49:00			5	11.7855
2013-07-27	01:50:00			5	11.9713
2013-07-27	01:50:00			5	11.1602
2013-07-27	01:51:00			5	7.58853
2013-07-27	01:51:00			5	7.43187
2013-07-27	01:52:00			5	8.48856
2013-07-27	01:52:00			5	8.73999
2013-07-27	01:53:00			5	9.47493
2013-07-27	01:53:00			5	9.55414
2013-07-27	01:54:00			5	7.99112
2013-07-27	01:54:00			5	9.53706
2013-07-27	01:55:00			5	9.66183
2013-07-27	01:55:00			5	10.6809
2013-07-27	01:56:00			5	9.13474
2013-07-27	01:56:00			5	10.4439
2013-07-27	01:57:00			5	9.10931
2013-07-27	01:57:00			5	9.5732
2013-07-27	01:58:00			5	9.92556
2013-07-27	01:58:00			5	9.91326
2013-07-27	01:59:00			5	10.9111
2013-07-27	01:59:00			5	10.989
2013-07-27	02:00:00		10.064	5	10.981
2013-07-27	02:00:00		10.064	5	11.0269
2013-07-27	02:01:00			5	11.1276
2013-07-27	02:01:00			5	11.7901
2013-07-27	02:02:00			5	11.8665
2013-07-27	02:02:00			5	12.1163
2013-07-27	02:03:00			5	11.6144
2013-07-27	02:03:00			5	11.0011
2013-07-27	02:04:00			5	11.3879
2013-07-27	02:04:00			5	10.7938
2013-07-27	02:05:00			5	9.06173
2013-07-27	02:05:00			5	10.0083
2013-07-27	02:06:00			5	8.37794
2013-07-27	02:06:00			5	9.35308
2013-07-27	02:07:00			5	11.4504
2013-07-27	02:07:00			5	9.73631
2013-07-27	02:08:00			5	9.01126
2013-07-27	02:08:00			5	9.91326
2013-07-27	02:09:00			5	10.2477
2013-07-27	02:09:00			5	9.43582
2013-07-27	02:10:00			5	10.3649
2013-07-27	02:10:00			5	10.7181
2013-07-27	02:11:00			5	10.7962
2013-07-27	02:11:00			5	10.1223
2013-07-27	02:12:00			5	11.2634
2013-07-27	02:12:00			5	11.0931
2013-07-27	02:13:00			5	10.7662
2013-07-27	02:13:00			5	11.8314
2013-07-27	02:14:00			5	12.5152
2013-07-27	02:14:00			5	12.5945
2013-07-27	02:15:00			5	11.6754
2013-07-27	02:15:00			5	11.7901
2013-07-27	02:16:00			5	10.2894
2013-07-27	02:16:00			5	9.48367
2013-07-27	02:17:00			5	10.101
2013-07-27	02:17:00			5	9.46559
2013-07-27	02:18:00			5	8.95188
2013-07-27	02:18:00			5	10.1223
2013-07-27	02:19:00			5	10.6667
2013-07-27	02:19:00			5	9.90508
2013-07-27	02:20:00			5	8.73362
2013-07-27	02:20:00			5	11.6788
2013-07-27	02:21:00			5	8.62844
2013-07-27	02:21:00			5	9.95851
2013-07-27	02:22:00			5	10.8868
2013-07-27	02:22:00			5	9.87858
2013-07-27	02:23:00			5	11.3165
2013-07-27	02:23:00			5	10.8132
2013-07-27	02:24:00			5	11.7005
2013-07-27	02:24:00			5	11.064
2013-07-27	02:25:00			5	11.3208
2013-07-27	02:25:00			5	11.4134
2013-07-27	02:26:00			5	11.6324
2013-07-27	02:26:00			5	11.2439
2013-07-27	02:27:00			5	10.7066
2013-07-27	02:27:00			5	10.9639
2013-07-27	02:28:00			5	10.2828
2013-07-27	02:28:00			5	9.53642
2013-07-27	02:29:00			5	9.06516
2013-07-27	02:29:00			5	9.10931
2013-07-27	02:30:00		9.563	5	9.36585
2013-07-27	02:30:00		9.563	5	10.1437
2013-07-27	02:31:00			5	10.5773
2013-07-27	02:31:00			5	11.2097
2013-07-27	02:32:00			5	10.0608
2013-07-27	02:32:00			5	10.6548
2013-07-27	02:33:00			5	10.8059
2013-07-27	02:33:00			5	10.844
2013-07-27	02:34:00			5	11.1343
2013-07-27	02:34:00			5	10.7258
2013-07-27	02:35:00			5	11.4395
2013-07-27	02:35:00			5	10.7643
2013-07-27	02:36:00			5	11.2254
2013-07-27	02:36:00			5	12.6396
2013-07-27	02:37:00			5	12.2224
2013-07-27	02:37:00			5	11.3058
2013-07-27	02:38:00			5	11.6874
2013-07-27	02:38:00			5	11.0885
2013-07-27	02:39:00			5	7.8637
2013-07-27	02:39:00			5	7.46114
2013-07-27	02:40:00			5	7.32452
2013-07-27	02:40:00			5	6.74536
2013-07-27	02:41:00			5	8.97308
2013-07-27	02:41:00			5	8.33044
2013-07-27	02:42:00			5	7.12448
2013-07-27	02:42:00			5	9.61153
2013-07-27	02:43:00			5	8.78477
2013-07-27	02:43:00			5	9.41423
2013-07-27	02:44:00			5	9.28553
2013-07-27	02:44:00			5	9.04523
2013-07-27	02:45:00			5	7.98935
2013-07-27	02:45:00			5	8.71618
2013-07-27	02:46:00			5	7.79896
2013-07-27	02:46:00			5	10.7841
2013-07-27	02:47:00			5	10.7143
2013-07-27	02:47:00			5	10.603
2013-07-27	02:48:00			5	10.993
2013-07-27	02:48:00			5	10.2806
2013-07-27	02:49:00			5	10.6548
2013-07-27	02:49:00			5	10.2806
2013-07-27	02:50:00			5	10.6477
2013-07-27	02:50:00			5	10.524
2013-07-27	02:51:00			5	10.8819
2013-07-27	02:51:00			5	11.893
2013-07-27	02:52:00			5	12.6249
2013-07-27	02:52:00			5	12.3635
2013-07-27	02:53:00			5	11.6982
2013-07-27	02:53:00			5	10.7672
2013-07-27	02:54:00			5	8.53485
2013-07-27	02:54:00			5	9.71136
2013-07-27	02:55:00			5	9.23788
2013-07-27	02:55:00			5	9.01352
2013-07-27	02:56:00			5	7.97872
2013-07-27	02:56:00			5	10.1074
2013-07-27	02:57:00			5	7.84485
2013-07-27	02:57:00			5	9.87248
2013-07-27	02:58:00			5	10.919
2013-07-27	02:58:00			5	9.42902
2013-07-27	02:59:00			5	8.54092
2013-07-27	02:59:00			5	10.7119
2013-07-27	03:00:00		9.563	5	7.41198
2013-07-27	03:00:00		9.563	5	11.1586
2013-07-27	03:01:00			5	10.7889
2013-07-27	03:01:00			5	11.0803
2013-07-27	03:02:00			5	10.5518
2013-07-27	03:02:00			5	9.67742
2013-07-27	03:03:00			5	10.7894
2013-07-27	03:03:00			5	11.6477
2013-07-27	03:04:00			5	11.5318
2013-07-27	03:04:00			5	12.837
2013-07-27	03:05:00			5	12.5676
2013-07-27	03:05:00			5	12.0144
2013-07-27	03:06:00			5	11.265
2013-07-27	03:06:00			5	10.596
2013-07-27	03:07:00			5	9.7107
2013-07-27	03:07:00			5	9.15332
2013-07-27	03:08:00			5	9.4007
2013-07-27	03:08:00			5	7.88264
2013-07-27	03:09:00			5	9.23788
2013-07-27	03:09:00			5	10.9439
2013-07-27	03:10:00			5	9.386
2013-07-27	03:10:00			5	9.85424
2013-07-27	03:11:00			5	8.78049
2013-07-27	03:11:00			5	9.66767
2013-07-27	03:12:00			5	10.6572
2013-07-27	03:12:00			5	9.49931
2013-07-27	03:13:00			5	10.5171
2013-07-27	03:13:00			5	10.8479
2013-07-27	03:14:00			5	11.3422
2013-07-27	03:14:00			5	11.2782
2013-07-27	03:15:00			5	10.6876
2013-07-27	03:15:00			5	11.1914
2013-07-27	03:16:00			5	11.8133
2013-07-27	03:16:00			5	13.5364
2013-07-27	03:17:00			5	13.132
2013-07-27	03:17:00			5	12
2013-07-27	03:18:00			5	11.6754
2013-07-27	03:18:00			5	9.18133
2013-07-27	03:19:00			5	7.56144
2013-07-27	03:19:00			5	9.99445
2013-07-27	03:20:00			5	8.5699
2013-07-27	03:20:00			5	7.25514
2013-07-27	03:21:00			5	9.94819
2013-07-27	03:21:00			5	8.95745
2013-07-27	03:22:00			5	9.22722
2013-07-27	03:22:00			5	10.2215
2013-07-27	03:23:00			5	9.38784
2013-07-27	03:23:00			5	8.49457
2013-07-27	03:24:00			5	9.71857
2013-07-27	03:24:00			5	9.56556
2013-07-27	03:25:00			5	10.4099
2013-07-27	03:25:00			5	10.3466
2013-07-27	03:26:00			5	10.3359
2013-07-27	03:26:00			5	11.2623
2013-07-27	03:27:00			5	11.1649
2013-07-27	03:27:00			5	11.8671
2013-07-27	03:28:00			5	12.7173
2013-07-27	03:28:00			5	12.131
2013-07-27	03:29:00			5	11.4723
2013-07-27	03:29:00			5	11.7994
2013-07-27	03:30:00		9.062	5	11.4014
2013-07-27	03:30:00		9.062	5	9.88671
2013-07-27	03:31:00			5	9.46186
2013-07-27	03:31:00			5	10.7455
2013-07-27	03:32:00			5	10.3404
2013-07-27	03:32:00			5	10.5217
2013-07-27	03:33:00			5	10.9364
2013-07-27	03:33:00			5	10.7527
2013-07-27	03:34:00			5	9.71136
2013-07-27	03:34:00			5	9.93789
2013-07-27	03:35:00			5	10.6686
2013-07-27	03:35:00			5	11.1602
2013-07-27	03:36:00			5	10.6364
2013-07-27	03:36:00			5	11.1369
2013-07-27	03:37:00			5	11.0092
2013-07-27	03:37:00			5	11.9593
2013-07-27	03:38:00			5	11.6505
2013-07-27	03:38:00			5	11.2931
2013-07-27	03:39:00			5	10.6572
2013-07-27	03:39:00			5	10.7768
2013-07-27	03:40:00			5	9.62117
2013-07-27	03:40:00			5	8.21777
2013-07-27	03:41:00			5	10.4302
2013-07-27	03:41:00			5	8.48256
2013-07-27	03:42:00			5	9.70481
2013-07-27	03:42:00			5	9.45813
2013-07-27	03:43:00			5	10.0481
2013-07-27	03:43:00			15	.
2013-07-27	03:44:00			15	.
2013-07-27	03:44:00			5	15.6216
2013-07-27	03:45:00			5	15.4497
2013-07-27	03:45:00			5	9.43396
2013-07-27	03:46:00			5	10.2916
2013-07-27	03:46:00			5	8.32755
2013-07-27	03:47:00			5	9.15099
2013-07-27	03:47:00			5	9.83606
2013-07-27	03:48:00			5	9.52381
2013-07-27	03:48:00			5	8.41712
2013-07-27	03:49:00			5	9.09608
2013-07-27	03:49:00			5	8.10994
2013-07-27	03:50:00			5	8.67052
2013-07-27	03:50:00			5	9.66962
2013-07-27	03:51:00			5	8.64865
2013-07-27	03:51:00			5	7.08104
2013-07-27	03:52:00			5	6.95048
2013-07-27	03:52:00			5	8.34057
2013-07-27	03:53:00			5	7.45496
2013-07-27	03:53:00			5	7.18563
2013-07-27	03:54:00			5	9.63597
2013-07-27	03:54:00			5	10.3359
2013-07-27	03:55:00			5	9.26283
2013-07-27	03:55:00			5	9.67482
2013-07-27	03:56:00			5	8.16882
2013-07-27	03:56:00			5	9.02425
2013-07-27	03:57:00			5	7.64331
2013-07-27	03:57:00			5	7.53296
2013-07-27	03:58:00			5	7.76197
2013-07-27	03:58:00			5	7.64656
2013-07-27	03:59:00			5	8.60369
2013-07-27	03:59:00			5	10.4773
2013-07-27	04:00:00		9.062	5	11.2782
2013-07-27	04:00:00		9.062	5	8.73204
2013-07-27	04:01:00			5	7.9034
2013-07-27	04:01:00			5	9.92282
2013-07-27	04:02:00			5	8.51819
2013-07-27	04:02:00			5	7.9034
2013-07-27	04:03:00			5	8.78638
2013-07-27	04:03:00			5	10.6793
2013-07-27	04:04:00			5	10.2041
2013-07-27	04:04:00			5	10.9614
2013-07-27	04:05:00			5	8.9153
2013-07-27	04:05:00			5	9.1359
2013-07-27	04:06:00			5	11.0565
2013-07-27	04:06:00			5	10.4076
2013-07-27	04:07:00			5	8.99382
2013-07-27	04:07:00			5	9.26641
2013-07-27	04:08:00			5	10.3836
2013-07-27	04:08:00			5	10.3806
2013-07-27	04:09:00			5	10.2324
2013-07-27	04:09:00			5	10.4076
2013-07-27	04:10:00			5	10.3181
2013-07-27	04:10:00			5	9.48367
2013-07-27	04:11:00			5	11.1214
2013-07-27	04:11:00			5	11.7331
2013-07-27	04:12:00			5	11.2386
2013-07-27	04:12:00			5	10.7604
2013-07-27	04:13:00			5	11.3744
2013-07-27	04:13:00			5	11.1152
2013-07-27	04:14:00			5	11.6913
2013-07-27	04:14:00			5	11.4449
2013-07-27	04:15:00			5	11.3058
2013-07-27	04:15:00			5	11.3852
2013-07-27	04:16:00			5	11.5964
2013-07-27	04:16:00			5	11.7647
2013-07-27	04:17:00			5	11.1091
2013-07-27	04:17:00			5	11.6189
2013-07-27	04:18:00			5	12.5733
2013-07-27	04:18:00			5	12.5733
2013-07-27	04:19:00			5	12.1507
2013-07-27	04:19:00			5	11.6641
2013-07-27	04:20:00			5	8.9441
2013-07-27	04:20:00			5	7.74693
2013-07-27	04:21:00			5	9.99167
2013-07-27	04:21:00			5	9.32401
2013-07-27	04:22:00			5	9.19717
2013-07-27	04:22:00			5	11.194
2013-07-27	04:23:00			5	15.047
2013-07-27	04:23:00			5	8.58983
2013-07-27	04:24:00			5	9.49555
2013-07-27	04:24:00			5	8.81921
2013-07-27	04:25:00			5	7.15706
2013-07-27	04:25:00			5	7.24638
2013-07-27	04:26:00			5	9.49117
2013-07-27	04:26:00			5	10.3004
2013-07-27	04:27:00			5	8.56837
2013-07-27	04:27:00			5	8.99382
2013-07-27	04:28:00			5	9.92282
2013-07-27	04:28:00			5	9.93652
2013-07-27	04:29:00			5	8.9854
2013-07-27	04:29:00			5	9.07201
2013-07-27	04:30:00		9.062	5	9.81461
2013-07-27	04:30:00		9.062	5	9.37317
2013-07-27	04:31:00			5	11.3181
2013-07-27	04:31:00			5	10.1202
2013-07-27	04:32:00			5	11.1462
2013-07-27	04:32:00			5	10.5727
2013-07-27	04:33:00			5	11.0314
2013-07-27	04:33:00			5	10.9414
2013-07-27	04:34:00			5	12.2424
2013-07-27	04:34:00			5	11.0416
2013-07-27	04:35:00			5	11.4887
2013-07-27	04:35:00			5	11.6709
2013-07-27	04:36:00			5	12.4481
2013-07-27	04:36:00			5	12.6694
2013-07-27	04:37:00			5	11.7647
2013-07-27	04:37:00			5	12.4095
2013-07-27	04:38:00			5	10.453
2013-07-27	04:38:00			5	11.0243
2013-07-27	04:39:00			5	9.28074
2013-07-27	04:39:00			5	8.75699
2013-07-27	04:40:00			5	9.77995
2013-07-27	04:40:00			5	9.32643
2013-07-27	04:41:00			5	8.33719
2013-07-27	04:41:00			5	8.71038
2013-07-27	04:42:00			5	9.60769
2013-07-27	04:42:00			5	8.29589
2013-07-27	04:43:00			5	7.25222
2013-07-27	04:43:00			5	8.94188
2013-07-27	04:44:00			5	7.77874
2013-07-27	04:44:00			5	9.01352
2013-07-27	04:45:00			5	8.48057
2013-07-27	04:45:00			5	10.0629
2013-07-27	04:46:00			5	8.93023
2013-07-27	04:46:00			5	9.81194
2013-07-27	04:47:00			5	10.0481
2013-07-27	04:47:00			5	9.46746
2013-07-27	04:48:00			5	11.1395
2013-07-27	04:48:00			5	10.9649
2013-07-27	04:49:00			5	10.7311
2013-07-27	04:49:00			5	11.5119
2013-07-27	04:50:00			5	11.2171
2013-07-27	04:50:00			5	10.7239
2013-07-27	04:51:00			5	10.7119
2013-07-27	04:51:00			5	11.2296
2013-07-27	04:52:00			5	11.2087
2013-07-27	04:52:00			5	11.4395
2013-07-27	04:53:00			5	11.3422
2013-07-27	04:53:00			5	11.3016
2013-07-27	04:54:00			5	10.994
2013-07-27	04:54:00			5	10.8167
2013-07-27	04:55:00			5	10.589
2013-07-27	04:55:00			5	9.14809
2013-07-27	04:56:00			5	10.163
2013-07-27	04:56:00			5	8.81921
2013-07-27	04:57:00			5	10.1989
2013-07-27	04:57:00			5	10.8157
2013-07-27	04:58:00			5	10.5587
2013-07-27	04:58:00			5	10.5951
2013-07-27	04:59:00			5	10.7167
2013-07-27	04:59:00			5	10.3851
2013-07-27	05:00:00		9.062	5	10.5587
2013-07-27	05:00:00		9.062	5	10.9951
2013-07-27	05:01:00			5	10.7263
2013-07-27	05:01:00			5	10.3004
2013-07-27	05:02:00			5	10.7855
2013-07-27	05:02:00			5	10.845
2013-07-27	05:03:00			5	11.3165
2013-07-27	05:03:00			5	11.3422
2013-07-27	05:04:00			5	11.3293
2013-07-27	05:04:00			5	10.3404
2013-07-27	05:05:00			5	9.65212
2013-07-27	05:05:00			5	10.979
2013-07-27	05:06:00			5	9.7166
2013-07-27	05:06:00			5	12.3153
2013-07-27	05:07:00			5	10.4735
2013-07-27	05:07:00			5	10.2171
2013-07-27	05:08:00			5	10.8794
2013-07-27	05:08:00			5	11.0742
2013-07-27	05:09:00			5	10.6242
2013-07-27	05:09:00			5	11.1091
2013-07-27	05:10:00			5	11.1214
2013-07-27	05:10:00			5	11.14
2013-07-27	05:11:00			5	11.1888
2013-07-27	05:11:00			5	11.2803
2013-07-27	05:12:00			5	10.2433
2013-07-27	05:12:00			5	10.9091
2013-07-27	05:13:00			5	11.0722
2013-07-27	05:13:00			5	10.7383
2013-07-27	05:14:00			5	10.6289
2013-07-27	05:14:00			5	10.5984
2013-07-27	05:15:00			5	9.39702
2013-07-27	05:15:00			5	9.02256
2013-07-27	05:16:00			5	8.84086
2013-07-27	05:16:00			5	8.93356
2013-07-27	05:17:00			5	9.06516
2013-07-27	05:17:00			5	10.4167
2013-07-27	05:18:00			5	9.43026
2013-07-27	05:18:00			5	8.58574
2013-07-27	05:19:00			5	10.1287
2013-07-27	05:19:00			5	9.48054
2013-07-27	05:20:00			5	9.54085
2013-07-27	05:20:00			5	10.8108
2013-07-27	05:21:00			5	10.5056
2013-07-27	05:21:00			5	11.0446
2013-07-27	05:22:00			5	11.0233
2013-07-27	05:22:00			5	10.643
2013-07-27	05:23:00			5	10.5611
2013-07-27	05:23:00			5	10.4913
2013-07-27	05:24:00			5	11.0421
2013-07-27	05:24:00			5	11.5964
2013-07-27	05:25:00			5	12.163
2013-07-27	05:25:00			5	11.5451
2013-07-27	05:26:00			5	10.6407
2013-07-27	05:26:00			5	11.1732
2013-07-27	05:27:00			5	10.9314
2013-07-27	05:27:00			5	10.0021
2013-07-27	05:28:00			5	9.56175
2013-07-27	05:28:00			5	10.1889
2013-07-27	05:29:00			5	9.83606
2013-07-27	05:29:00			5	10.2041
2013-07-27	05:30:00		9.062	5	10.2938
2013-07-27	05:30:00		9.062	5	10.4964
2013-07-27	05:31:00			5	10.5857
2013-07-27	05:31:00			5	10.1116
2013-07-27	05:32:00			5	10.643
2013-07-27	05:32:00			5	10.7191
2013-07-27	05:33:00			5	10.7972
2013-07-27	05:33:00			5	11.0854
2013-07-27	05:34:00			5	10.9629
2013-07-27	05:34:00			5	10.5611
2013-07-27	05:35:00			5	11.825
2013-07-27	05:35:00			5	11.893
2013-07-27	05:36:00			5	11.1173
2013-07-27	05:36:00			5	10.9066
2013-07-27	05:37:00			5	11.1008
2013-07-27	05:37:00			5	9.97299
2013-07-27	05:38:00			5	8.079
2013-07-27	05:38:00			5	8.89768
2013-07-27	05:39:00			5	9.53706
2013-07-27	05:39:00			5	8.72939
2013-07-27	05:40:00			5	10.1244
2013-07-27	05:40:00			5	9.53895
2013-07-27	05:41:00			5	9.70285
2013-07-27	05:41:00			5	10.6176
2013-07-27	05:42:00			5	10.4189
2013-07-27	05:42:00			5	10.0629
2013-07-27	05:43:00			5	10.0756
2013-07-27	05:43:00			5	10.2828
2013-07-27	05:44:00			5	9.80592
2013-07-27	05:44:00			5	10.6218
2013-07-27	05:45:00			5	11.2634
2013-07-27	05:45:00			5	11.0783
2013-07-27	05:46:00			5	10.7768
2013-07-27	05:46:00			5	11.5897
2013-07-27	05:47:00			5	11.721
2013-07-27	05:47:00			5	11.4998
2013-07-27	05:48:00			5	11.0579
2013-07-27	05:48:00			5	11.2718
2013-07-27	05:49:00			5	10.3694
2013-07-27	05:49:00			5	9.95575
2013-07-27	05:50:00			5	9.21836
2013-07-27	05:50:00			5	9.58658
2013-07-27	05:51:00			5	8.49257
2013-07-27	05:51:00			5	9.63275
2013-07-27	05:52:00			5	10.7167
2013-07-27	05:52:00			5	10.2494
2013-07-27	05:53:00			5	9.73762
2013-07-27	05:53:00			5	9.74422
2013-07-27	05:54:00			5	10.3968
2013-07-27	05:54:00			5	10.8206
2013-07-27	05:55:00			5	11.1602
2013-07-27	05:55:00			5	13.1694
2013-07-27	05:56:00			5	10.7047
2013-07-27	05:56:00			5	11.4177
2013-07-27	05:57:00			5	11.7901
2013-07-27	05:57:00			5	12.5392
2013-07-27	05:58:00			5	11.7901
2013-07-27	05:58:00			5	10.805
2013-07-27	05:59:00			5	11.4259
2013-07-27	05:59:00			5	9.65406
2013-07-27	06:00:00		9.062	5	8.67052
2013-07-27	06:00:00		9.062	5	9.87654
2013-07-27	06:01:00			5	8.89328
2013-07-27	06:01:00			5	8.26257
2013-07-27	06:02:00			5	9.47493
2013-07-27	06:02:00			5	8.51265
2013-07-27	06:03:00			5	9.45999
2013-07-27	06:03:00			5	13.2414
2013-07-27	06:04:00			5	9.28074
2013-07-27	06:04:00			5	8.9131
2013-07-27	06:05:00			5	9.52003
2013-07-27	06:05:00			5	11.0599
2013-07-27	06:06:00			5	9.29152
2013-07-27	06:06:00			5	10.1223
2013-07-27	06:07:00			5	11.1137
2013-07-27	06:07:00			5	10.925
2013-07-27	06:08:00			5	11.1034
2013-07-27	06:08:00			5	10.8084
2013-07-27	06:09:00			5	10.4603
2013-07-27	06:09:00			5	10.5914
2013-07-27	06:10:00			5	11.7971
2013-07-27	06:10:00			5	12.8123
2013-07-27	06:11:00			5	12.2976
2013-07-27	06:11:00			5	11.7302
2013-07-27	06:12:00			5	11.7832
2013-07-27	06:12:00			5	10.2542
2013-07-27	06:13:00			5	9.46123
2013-07-27	06:13:00			5	8.60009
2013-07-27	06:14:00			5	8.2531
2013-07-27	06:14:00			5	8.77353
2013-07-27	06:15:00			5	9.01578
2013-07-27	06:15:00			5	8.68307
2013-07-27	06:16:00			5	10.2938
2013-07-27	06:16:00			5	9.70874
2013-07-27	06:17:00			5	9.59808
2013-07-27	06:17:00			5	8.69986
2013-07-27	06:18:00			5	9.84413
2013-07-27	06:18:00			5	10.8362
2013-07-27	06:19:00			5	9.97092
2013-07-27	06:19:00			5	10.3026
2013-07-27	06:20:00			5	11.1214
2013-07-27	06:20:00			5	11.0844
2013-07-27	06:21:00			5	11.0727
2013-07-27	06:21:00			5	11.1029
2013-07-27	06:22:00			5	11.0676
2013-07-27	06:22:00			5	12.0024
2013-07-27	06:23:00			5	12.9148
2013-07-27	06:23:00			5	12.1531
2013-07-27	06:24:00			5	12.3865
2013-07-27	06:24:00			5	11.3336
2013-07-27	06:25:00			5	9.36037
2013-07-27	06:25:00			5	8.6747
2013-07-27	06:26:00			5	9.09435
2013-07-27	06:26:00			5	8.61038
2013-07-27	06:27:00			5	9.34943
2013-07-27	06:27:00			5	11.1975
2013-07-27	06:28:00			5	12.5052
2013-07-27	06:28:00			5	8.88067
2013-07-27	06:29:00			5	9.43026
2013-07-27	06:29:00			5	9.96471
2013-07-27	06:30:00		9.062	5	9.88468
2013-07-27	06:30:00		9.062	5	10.0083
2013-07-27	06:31:00			5	9.87045
2013-07-27	06:31:00			5	10.6054
2013-07-27	06:32:00			5	9.86842
2013-07-27	06:32:00			5	10.5611
2013-07-27	06:33:00			5	10.0209
2013-07-27	06:33:00			5	10.5559
2013-07-27	06:34:00			5	10.5518
2013-07-27	06:34:00			5	11.1607
2013-07-27	06:35:00			5	11.2439
2013-07-27	06:35:00			5	11.4635
2013-07-27	06:36:00			5	10.9141
2013-07-27	06:36:00			5	10.3851
2013-07-27	06:37:00			5	8.54092
2013-07-27	06:37:00			5	8.03034
2013-07-27	06:38:00			5	10.2894
2013-07-27	06:38:00			5	9.03841
2013-07-27	06:39:00			5	9.14634
2013-07-27	06:39:00			5	10.2586
2013-07-27	06:40:00			5	8.86263
2013-07-27	06:40:00			5	10.0021
2013-07-27	06:41:00			5	9.68914
2013-07-27	06:41:00			5	9.9194
2013-07-27	06:42:00			5	9.71857
2013-07-27	06:42:00			5	9.05319
2013-07-27	06:43:00			5	10.3582
2013-07-27	06:43:00			5	10.1716
2013-07-27	06:44:00			5	10.5937
2013-07-27	06:44:00			5	10.0334
2013-07-27	06:45:00			5	10.1738
2013-07-27	06:45:00			5	10.118
2013-07-27	06:46:00			5	11.0396
2013-07-27	06:46:00			5	11.0396
2013-07-27	06:47:00			5	10.163
2013-07-27	06:47:00			5	10.7411
2013-07-27	06:48:00			5	10.589
2013-07-27	06:48:00			5	9.66767
2013-07-27	06:49:00			5	8.52071
2013-07-27	06:49:00			5	9.37317
2013-07-27	06:50:00			5	8.83869
2013-07-27	06:50:00			5	8.49257
2013-07-27	06:51:00			5	10.7744
2013-07-27	06:51:00			5	9.19012
2013-07-27	06:52:00			5	9.03614
2013-07-27	06:52:00			5	10.148
2013-07-27	06:53:00			5	9.34398
2013-07-27	06:53:00			5	10.3784
2013-07-27	06:54:00			5	10.4964
2013-07-27	06:54:00			5	10.1889
2013-07-27	06:55:00			5	10.4439
2013-07-27	06:55:00			5	10.7239
2013-07-27	06:56:00			5	10.1437
2013-07-27	06:56:00			5	10.5148
2013-07-27	06:57:00			5	10.6345
2013-07-27	06:57:00			5	11.1008
2013-07-27	06:58:00			5	12.3001
2013-07-27	06:58:00			5	14.6663
2013-07-27	06:59:00			5	11.2066
2013-07-27	06:59:00			5	10.8794
2013-07-27	07:00:00		9.062	5	12.0096
2013-07-27	07:00:00		9.062	5	8.17996
2013-07-27	07:01:00			5	7.74527
2013-07-27	07:01:00			5	6.95652
2013-07-27	07:02:00			5	7.10339
2013-07-27	07:02:00			5	8.30067
2013-07-27	07:03:00			5	9.19071
2013-07-27	07:03:00			5	9.36768
2013-07-27	07:04:00			5	7.08801
2013-07-27	07:04:00			5	6.69643
2013-07-27	07:05:00			5	7.72947
2013-07-27	07:05:00			5	7.02576
2013-07-27	07:06:00			5	8.06452
2013-07-27	07:06:00			5	7.73445
2013-07-27	07:07:00			5	7.00525
2013-07-27	07:07:00			5	8.36237
2013-07-27	07:08:00			5	9.83606
2013-07-27	07:08:00			5	9.72447
2013-07-27	07:09:00			5	9.60256
2013-07-27	07:09:00			5	9.7773
2013-07-27	07:10:00			5	9.22131
2013-07-27	07:10:00			5	9.69045
2013-07-27	07:11:00			5	8.37258
2013-07-27	07:11:00			5	7.54401
2013-07-27	07:12:00			5	9.31496
2013-07-27	07:12:00			5	9.56938
2013-07-27	07:13:00			5	9.25926
2013-07-27	07:13:00			5	9.86234
2013-07-27	07:14:00			5	10.0862
2013-07-27	07:14:00			5	10.4257
2013-07-27	07:15:00			5	10.6218
2013-07-27	07:15:00			5	10.8868
2013-07-27	07:16:00			5	10.5504
2013-07-27	07:16:00			5	10.6904
2013-07-27	07:17:00			5	10.612
2013-07-27	07:17:00			5	11.1008
2013-07-27	07:18:00			5	10.772
2013-07-27	07:18:00			5	10.8873
2013-07-27	07:19:00			5	10.8942
2013-07-27	07:19:00			5	11.1214
2013-07-27	07:20:00			5	10.8819
2013-07-27	07:20:00			15	.
2013-07-27	07:21:00			5	12.8732
2013-07-27	07:21:00			5	12.6342
2013-07-27	07:22:00			5	12.973
2013-07-27	07:22:00			5	12.9282
2013-07-27	07:23:00			5	10.4009
2013-07-27	07:23:00			5	9.70285
2013-07-27	07:24:00			5	9.94406
2013-07-27	07:24:00			5	9.12548
2013-07-27	07:25:00			5	9.92145
2013-07-27	07:25:00			5	8.92857
2013-07-27	07:26:00			5	7.92253
2013-07-27	07:26:00			5	9.36037
2013-07-27	07:27:00			5	8.54092
2013-07-27	07:27:00			5	8.66426
2013-07-27	07:28:00			5	9.59424
2013-07-27	07:28:00			5	8.24931
2013-07-27	07:29:00			5	10.1237
2013-07-27	07:29:00			5	10.274
2013-07-27	07:30:00	11.4961	9.563	5	9.08861
2013-07-27	07:30:00	11.4961	9.563	5	10.039
2013-07-27	07:31:00	8.09941		5	10.0883
2013-07-27	07:31:00	8.09941		5	9.42902
2013-07-27	07:32:00	7.77862		5	9.44386
2013-07-27	07:32:00	7.77862		5	8.42993
2013-07-27	07:33:00	7.19857		5	7.87229
2013-07-27	07:33:00	7.19857		5	8.5592
2013-07-27	07:34:00	11.9819		5	10.0756
2013-07-27	07:34:00	11.9819		5	9.54085
2013-07-27	07:35:00	10.4896		5	10.2411
2013-07-27	07:35:00	10.4896		5	9.51814
2013-07-27	07:36:00	9.11485		5	9.57701
2013-07-27	07:36:00	9.11485		5	10.0418
2013-07-27	07:37:00			5	9.51374
2013-07-27	07:37:00			5	9.56747
2013-07-27	07:38:00	8.2686		5	8.71671
2013-07-27	07:38:00	8.2686		5	9.0955
2013-07-27	07:39:00	9.20554		5	10.3426
2013-07-27	07:39:00	9.20554		5	9.61924
2013-07-27	07:40:00	9.3825		5	9.50307
2013-07-27	07:40:00	9.3825		5	10.1523
2013-07-27	07:41:00	9.27744		5	10.2652
2013-07-27	07:41:00	9.27744		5	8.96024
2013-07-27	07:42:00	8.65421		5	10.327
2013-07-27	07:42:00	8.65421		5	9.65147
2013-07-27	07:43:00	8.73553		5	10.0042
2013-07-27	07:43:00	8.73553		5	11.2066
2013-07-27	07:44:00	9.31652		5	10.453
2013-07-27	07:44:00	9.31652		5	10.7399
2013-07-27	07:45:00	9.0927		5	9.47119
2013-07-27	07:45:00	9.0927		5	9.89895
2013-07-27	07:46:00	9.37851		5	9.69697
2013-07-27	07:46:00	9.37851		5	10.8108
2013-07-27	07:47:00	9.29819		5	8.48057
2013-07-27	07:47:00	9.29819		5	9.65795
2013-07-27	07:48:00	9.81062		5	9.942
2013-07-27	07:48:00	9.81062		5	11.5329
2013-07-27	07:49:00	9.62441		5	10.9066
2013-07-27	07:49:00	9.62441		5	10.3199
2013-07-27	07:50:00	9.75783		5	9.32401
2013-07-27	07:50:00	9.75783		5	10.1403
2013-07-27	07:51:00	9.03825		5	10.285
2013-07-27	07:51:00	9.03825		5	8.91751
2013-07-27	07:52:00	9.66145		5	10.9749
2013-07-27	07:52:00	9.66145		5	10.4575
2013-07-27	07:53:00	8.78854		5	10.6819
2013-07-27	07:53:00	8.78854		5	10.2872
2013-07-27	07:54:00	8.83191		5	10.6785
2013-07-27	07:54:00	8.83191		5	10.7431
2013-07-27	07:55:00	8.90101		5	10.3049
2013-07-27	07:55:00	8.90101		5	10.3824
2013-07-27	07:56:00	9.0165		5	10.8548
2013-07-27	07:56:00	9.0165		5	10.1954
2013-07-27	07:57:00	9.17904		5	10.6952
2013-07-27	07:57:00	9.17904		5	10.872
2013-07-27	07:58:00	11.8109		5	10.6312
2013-07-27	07:58:00	11.8109		5	10.7739
2013-07-27	07:59:00	12.2351		5	11.3229
2013-07-27	07:59:00	12.2351		5	11.5886
2013-07-27	08:00:00	9.54931	9.563	5	11.7532
2013-07-27	08:00:00	9.54931	9.563	5	11.1008
2013-07-27	08:01:00	42.5382		5	11.554
2013-07-27	08:01:00	42.5382		5	12.2324
2013-07-27	08:02:00	37.303		5	13.1752
2013-07-27	08:02:00	37.303		5	12.5261
2013-07-27	08:03:00	37.7051		5	16.1155
2013-07-27	08:03:00	37.7051		5	12.8041
2013-07-27	08:04:00	33.9813		5	11.2634
2013-07-27	08:04:00	33.9813		5	9.63662
2013-07-27	08:05:00	25.3567		5	10.33
2013-07-27	08:05:00	25.3567		5	9.07029
2013-07-27	08:06:00	19.8219		5	8.65177
2013-07-27	08:06:00	19.8219		5	8.84793
2013-07-27	08:07:00	14.1585		5	7.44725
2013-07-27	08:07:00	14.1585		5	7.75695
2013-07-27	08:08:00	10.7483		5	7.25075
2013-07-27	08:08:00	10.7483		5	6.97945
2013-07-27	08:09:00	9.92084		5	7.61421
2013-07-27	08:09:00	9.92084		5	8.15217
2013-07-27	08:10:00	9.90976		5	8.27016
2013-07-27	08:10:00	9.90976		5	8.4063
2013-07-27	08:11:00	9.86609		5	7.77202
2013-07-27	08:11:00	9.86609		5	8.39601
2013-07-27	08:12:00	9.83722		5	9.63598
2013-07-27	08:12:00	9.83722		5	9.12548
2013-07-27	08:13:00	8.58426		5	9.5062
2013-07-27	08:13:00	8.58426		5	9.68783
2013-07-27	08:14:00	8.56628		5	9.85491
2013-07-27	08:14:00	8.56628		5	8.54397
2013-07-27	08:15:00	8.7858		5	7.24055
2013-07-27	08:15:00	8.7858		5	8.94521
2013-07-27	08:16:00	8.85688		5	9.51123
2013-07-27	08:16:00	8.85688		5	8.09171
2013-07-27	08:17:00	8.9418		5	8.16512
2013-07-27	08:17:00	8.9418		5	8.96861
2013-07-27	08:18:00	8.73949		5	8.94021
2013-07-27	08:18:00	8.73949		5	8.75274
2013-07-27	08:19:00	8.99985		5	8.35655
2013-07-27	08:19:00	8.99985		5	8.59599
2013-07-27	08:20:00	8.33272		5	9.01804
2013-07-27	08:20:00	8.33272		5	9.26105
2013-07-27	08:21:00	8.68087		5	8.35364
2013-07-27	08:21:00	8.68087		5	10.1824
2013-07-27	08:22:00	9.57639		5	8.65177
2013-07-27	08:22:00	9.57639		5	9.20069
2013-07-27	08:23:00	9.20819		5	9.98336
2013-07-27	08:23:00	9.20819		5	10.0104
2013-07-27	08:24:00	9.16402		5	9.88468
2013-07-27	08:24:00	9.16402		5	9.20246
2013-07-27	08:25:00	7.89944		5	9.42408
2013-07-27	08:25:00	7.89944		5	10.8279
2013-07-27	08:26:00			5	10.4475
2013-07-27	08:26:00			5	10.133
2013-07-27	08:27:00			5	10.2455
2013-07-27	08:27:00			5	10
2013-07-27	08:28:00			5	9.81796
2013-07-27	08:28:00			5	10.3093
2013-07-27	08:29:00			5	10.6218
2013-07-27	08:29:00			5	10.1976
2013-07-27	08:30:00		10.565	5	9.85424
2013-07-27	08:30:00		10.565	5	9.86234
2013-07-27	08:31:00			5	10.2652
2013-07-27	08:31:00			5	10.8814
2013-07-27	08:32:00	10.681		5	10.8279
2013-07-27	08:32:00	10.681		5	10.1716
2013-07-27	08:33:00	7.76829		5	10.4666
2013-07-27	08:33:00	7.76829		5	10.285
2013-07-27	08:34:00	9.53266		5	11.3723
2013-07-27	08:34:00	9.53266		5	11.1503
2013-07-27	08:35:00	32.1277		5	11.0497
2013-07-27	08:35:00	32.1277		5	11.6891
2013-07-27	08:36:00	20.6076		5	11.9617
2013-07-27	08:36:00	20.6076		5	10.6251
2013-07-27	08:37:00	12.554		5	10.7575
2013-07-27	08:37:00	12.554		5	10.6928
2013-07-27	08:38:00	10.6237		5	9.09091
2013-07-27	08:38:00	10.6237		5	9.29152
2013-07-27	08:39:00	9.77903		5	8.79765
2013-07-27	08:39:00	9.77903		5	8.58523
2013-07-27	08:40:00	9.79686		5	9.22722
2013-07-27	08:40:00	9.79686		5	8.69565
2013-07-27	08:41:00	8.7821		5	9.24499
2013-07-27	08:41:00	8.7821		5	9.38967
2013-07-27	08:42:00	9.12831		5	9.5037
2013-07-27	08:42:00	9.12831		5	9.74422
2013-07-27	08:43:00	9.2585		5	8.63931
2013-07-27	08:43:00	9.2585		5	9.88671
2013-07-27	08:44:00	8.98636		5	9.68132
2013-07-27	08:44:00	8.98636		5	9.76801
2013-07-27	08:45:00	9.5559		5	9.65406
2013-07-27	08:45:00	9.5559		5	9.91531
2013-07-27	08:46:00	9.55246		5	10.133
2013-07-27	08:46:00	9.55246		5	10.575
2013-07-27	08:47:00	8.88055		5	10.2345
2013-07-27	08:47:00	8.88055		5	10.0756
2013-07-27	08:48:00	8.96412		5	10.0608
2013-07-27	08:48:00	8.96412		5	9.52192
2013-07-27	08:49:00	9.07356		5	10.453
2013-07-27	08:49:00	9.07356		5	10.2023
2013-07-27	08:50:00	31.4725		5	10.8011
2013-07-27	08:50:00	31.4725		5	11.2623
2013-07-27	08:51:00	25.8571		5	11.8953
2013-07-27	08:51:00	25.8571		5	11.9832
2013-07-27	08:52:00	13.6236		5	11.6663
2013-07-27	08:52:00	13.6236		5	10.8323
2013-07-27	08:53:00	10.1599		5	11.7159
2013-07-27	08:53:00	10.1599		5	10.989
2013-07-27	08:54:00	9.65625		5	10.4987
2013-07-27	08:54:00	9.65625		5	10.6833
2013-07-27	08:55:00	8.76897		5	9.74619
2013-07-27	08:55:00	8.76897		5	9.65795
2013-07-27	08:56:00	8.62431		5	10.7455
2013-07-27	08:56:00	8.62431		5	10.0125
2013-07-27	08:57:00	8.06123		5	10.0608
2013-07-27	08:57:00	8.06123		5	10.8538
2013-07-27	08:58:00	8.45249		5	11.1266
2013-07-27	08:58:00	8.45249		5	10.9464
2013-07-27	08:59:00	8.6033		5	10.994
2013-07-27	08:59:00	8.6033		5	10.7028
2013-07-27	09:00:00	8.72046	10.565	5	10.1458
2013-07-27	09:00:00	8.72046	10.565	5	10.2258
2013-07-27	09:01:00	8.57736		5	10.5564
2013-07-27	09:01:00	8.57736		5	10.8952
2013-07-27	09:02:00	9.37633		5	11.6223
2013-07-27	09:02:00	9.37633		5	10.7009
2013-07-27	09:03:00	34.468		5	11.5031
2013-07-27	09:03:00	34.468		5	12.1261
2013-07-27	09:04:00	16.0418		5	12.5078
2013-07-27	09:04:00	16.0418		5	11.1266
2013-07-27	09:05:00	10.6322		5	11.2045
2013-07-27	09:05:00	10.6322		5	11.0152
2013-07-27	09:06:00	9.27695		5	10.9141
2013-07-27	09:06:00	9.27695		5	9.33307
2013-07-27	09:07:00	9.18827		5	9.75015
2013-07-27	09:07:00	9.18827		5	8.80195
2013-07-27	09:08:00	8.55238		5	10.1138
2013-07-27	09:08:00	8.55238		5	10.5984
2013-07-27	09:09:00	8.25788		5	9.97506
2013-07-27	09:09:00	8.25788		5	10.1673
2013-07-27	09:10:00	7.94853		5	10.3968
2013-07-27	09:10:00	7.94853		5	10.4461
2013-07-27	09:11:00	8.33287		5	9.77597
2013-07-27	09:11:00	8.33287		5	10.0883
2013-07-27	09:12:00	8.78846		5	10.6218
2013-07-27	09:12:00	8.78846		5	11.0011
2013-07-27	09:13:00	8.16443		5	10.6171
2013-07-27	09:13:00	8.16443		5	11.0168
2013-07-27	09:14:00	35.3887		5	10.9051
2013-07-27	09:14:00	35.3887		5	11.1421
2013-07-27	09:15:00	19.8324		5	11.8788
2013-07-27	09:15:00	19.8324		5	12.333
2013-07-27	09:16:00	11.9427		5	11.9213
2013-07-27	09:16:00	11.9427		5	10.9966
2013-07-27	09:17:00	10.156		5	11.0233
2013-07-27	09:17:00	10.156		5	10.2106
2013-07-27	09:18:00	9.719		5	9.51814
2013-07-27	09:18:00	9.719		5	8.26257
2013-07-27	09:19:00			5	9.33671
2013-07-27	09:19:00			5	11.0429
2013-07-27	09:20:00	8.94258		5	11.3717
2013-07-27	09:20:00	8.94258		5	10.1976
2013-07-27	09:21:00	9.21313		5	9.66767
2013-07-27	09:21:00	9.21313		5	9.60769
2013-07-27	09:22:00	8.73259		5	10.2542
2013-07-27	09:22:00	8.73259		5	9.68523
2013-07-27	09:23:00	8.53803		5	10.0883
2013-07-27	09:23:00	8.53803		5	10.5033
2013-07-27	09:24:00	8.68191		5	10.4749
2013-07-27	09:24:00	8.68191		5	10.285
2013-07-27	09:25:00	8.5452		5	10.4212
2013-07-27	09:25:00	8.5452		5	11.065
2013-07-27	09:26:00	8.4488		5	11.0477
2013-07-27	09:26:00	8.4488		5	11.0477
2013-07-27	09:27:00	34.9302		5	11.1966
2013-07-27	09:27:00	34.9302		5	11.2003
2013-07-27	09:28:00			5	11.5518
2013-07-27	09:28:00			5	11.3448
2013-07-27	09:29:00			5	10.9709
2013-07-27	09:29:00			5	11.0319
2013-07-27	09:30:00		10.565	5	11.0762
2013-07-27	09:30:00		10.565	5	10.2894
2013-07-27	09:31:00			5	9.91326
2013-07-27	09:31:00			5	9.69501
2013-07-27	09:32:00			5	8.16512
2013-07-27	09:32:00			5	9.70481
2013-07-27	09:33:00	11.416		5	9.4768
2013-07-27	09:33:00	11.416		5	9.23255
2013-07-27	09:34:00	8.91845		5	10.2564
2013-07-27	09:34:00	8.91845		5	10.176
2013-07-27	09:35:00	8.3934		5	8.31601
2013-07-27	09:35:00	8.3934		5	9.85829
2013-07-27	09:36:00	8.35745		5	9.97921
2013-07-27	09:36:00	8.35745		5	10.8108
2013-07-27	09:37:00	8.19549		5	9.66184
2013-07-27	09:37:00	8.19549		5	10.3359
2013-07-27	09:38:00	8.16207		5	10.627
2013-07-27	09:38:00	8.16207		5	11.2412
2013-07-27	09:39:00	8.85889		5	10.823
2013-07-27	09:39:00	8.85889		5	10.5932
2013-07-27	09:40:00	33.4505		5	11.2386
2013-07-27	09:40:00	33.4505		5	12.07
2013-07-27	09:41:00	16.3106		5	12.0434
2013-07-27	09:41:00	16.3106		5	10.7604
2013-07-27	09:42:00	11.6749		5	11.0676
2013-07-27	09:42:00	11.6749		5	11.6663
2013-07-27	09:43:00	11.1613		5	11.1961
2013-07-27	09:43:00	11.1613		5	9.89691
2013-07-27	09:44:00	10.5129		5	10.0946
2013-07-27	09:44:00	10.5129		5	10.0503
2013-07-27	09:45:00	10.9733		5	10.2193
2013-07-27	09:45:00	10.9733		5	10.0334
2013-07-27	09:46:00	10.2266		5	9.88672
2013-07-27	09:46:00	10.2266		5	9.86842
2013-07-27	09:47:00	10.1406		5	9.8401
2013-07-27	09:47:00	10.1406		5	10.8279
2013-07-27	09:48:00	9.19083		5	10.6359
2013-07-27	09:48:00	9.19083		5	10.4566
2013-07-27	09:49:00	18.2871		5	10.5356
2013-07-27	09:49:00	18.2871		5	10.7599
2013-07-27	09:50:00	33.3097		5	11.4047
2013-07-27	09:50:00	33.3097		5	12.1384
2013-07-27	09:51:00	15.3266		5	12.0409
2013-07-27	09:51:00	15.3266		5	12.0846
2013-07-27	09:52:00	11.2309		5	11.2528
2013-07-27	09:52:00	11.2309		5	10.5402
2013-07-27	09:53:00	9.89027		5	8.60421
2013-07-27	09:53:00	9.89027		5	8.93966
2013-07-27	09:54:00	9.0582		5	7.01344
2013-07-27	09:54:00	9.0582		5	6.76819
2013-07-27	09:55:00	8.88916		5	9.63662
2013-07-27	09:55:00	8.88916		5	10.3315
2013-07-27	09:56:00	8.58156		5	9.54907
2013-07-27	09:56:00	8.58156		5	8.79121
2013-07-27	09:57:00	8.02086		5	10.1287
2013-07-27	09:57:00	8.02086		5	8.18973
2013-07-27	09:58:00	8.30678		5	10.3315
2013-07-27	09:58:00	8.30678		5	9.47867
2013-07-27	09:59:00	8.35642		5	10.8059
2013-07-27	09:59:00	8.35642		5	10.3426
2013-07-27	10:00:00	8.95922	11.567	5	10.2674
2013-07-27	10:00:00	8.95922	11.567	5	10.7239
2013-07-27	10:01:00	9.13181		5	10.5727
2013-07-27	10:01:00	9.13181		5	11.0446
2013-07-27	10:02:00	37.5426		5	11.0457
2013-07-27	10:02:00	37.5426		5	10.9265
2013-07-27	10:03:00	18.263		5	10.6833
2013-07-27	10:03:00	18.263		5	14.9105
2013-07-27	10:04:00	11.0705		5	11.5141
2013-07-27	10:04:00	11.0705		5	11.5785
2013-07-27	10:05:00	9.40433		5	10.6809
2013-07-27	10:05:00	9.40433		5	9.97506
2013-07-27	10:06:00	9.01164		5	7.84143
2013-07-27	10:06:00	9.01164		5	9.01917
2013-07-27	10:07:00			5	8.83869
2013-07-27	10:07:00			5	9.01804
2013-07-27	10:08:00	8.16171		5	9.68914
2013-07-27	10:08:00	8.16171		5	9.34216
2013-07-27	10:09:00	7.71663		5	9.74817
2013-07-27	10:09:00	7.71663		5	10.3538
2013-07-27	10:10:00	7.87071		5	9.25569
2013-07-27	10:10:00	7.87071		5	10.1053
2013-07-27	10:11:00	7.78764		5	10.4689
2013-07-27	10:11:00	7.78764		5	10.4987
2013-07-27	10:12:00	7.68049		5	10.4221
2013-07-27	10:12:00	7.68049		5	10.9764
2013-07-27	10:13:00	8.37605		5	10.688
2013-07-27	10:13:00	8.37605		5	10.8167
2013-07-27	10:14:00	32.994		5	11.0218
2013-07-27	10:14:00	32.994		5	11.9284
2013-07-27	10:15:00	20.6776		5	12.3737
2013-07-27	10:15:00	20.6776		5	12.2549
2013-07-27	10:16:00	11.0308		5	11.9024
2013-07-27	10:16:00	11.0308		5	11.3982
2013-07-27	10:17:00	8.99839		5	8.96861
2013-07-27	10:17:00	8.99839		5	8.54701
2013-07-27	10:18:00	9.35929		5	9.9283
2013-07-27	10:18:00	9.35929		5	10.7914
2013-07-27	10:19:00	8.73154		5	10.2828
2013-07-27	10:19:00	8.73154		5	9.81997
2013-07-27	10:20:00	8.62581		5	9.38416
2013-07-27	10:20:00	8.62581		5	8.90648
2013-07-27	10:21:00	9.54923		5	10.3502
2013-07-27	10:21:00	9.54923		5	9.50872
2013-07-27	10:22:00	9.00117		5	9.84212
2013-07-27	10:22:00	9.00117		5	10.0713
2013-07-27	10:23:00	8.54712		5	10
2013-07-27	10:23:00	8.54712		5	10.4803
2013-07-27	10:24:00	8.71481		5	10.1781
2013-07-27	10:24:00	8.71481		5	10.6762
2013-07-27	10:25:00	37.1128		5	11.2191
2013-07-27	10:25:00	37.1128		5	12.3153
2013-07-27	10:26:00	19.5894		5	11.066
2013-07-27	10:26:00	19.5894		5	11.7102
2013-07-27	10:27:00	12.6782		5	11.767
2013-07-27	10:27:00	12.6782		5	11.4395
2013-07-27	10:28:00	11.2118		5	8.96861
2013-07-27	10:28:00	11.2118		5	7.37554
2013-07-27	10:29:00			5	8.6362
2013-07-27	10:29:00			5	8.85173
2013-07-27	10:30:00		11.567	5	9.42902
2013-07-27	10:30:00		11.567	5	8.89328
2013-07-27	10:31:00			5	9.7225
2013-07-27	10:31:00			5	10.3761
2013-07-27	10:32:00			5	9.2682
2013-07-27	10:32:00			5	9.0475
2013-07-27	10:33:00			5	9.92145
2013-07-27	10:33:00			5	10.6171
2013-07-27	10:34:00	11.9505		5	9.93583
2013-07-27	10:34:00	11.9505		5	10.473
2013-07-27	10:35:00	9.26538		5	10.1846
2013-07-27	10:35:00	9.26538		5	10.3071
2013-07-27	10:36:00	37.146		5	10.5411
2013-07-27	10:36:00	37.146		5	10.4598
2013-07-27	10:37:00	17.3551		5	10.0083
2013-07-27	10:37:00	17.3551		5	10.7647
2013-07-27	10:38:00	12.0574		5	10.8362
2013-07-27	10:38:00	12.0574		5	10.984
2013-07-27	10:39:00	11.5617		5	10.6876
2013-07-27	10:39:00	11.5617		5	9.18367
2013-07-27	10:40:00	11.1028		5	9.79992
2013-07-27	10:40:00	11.1028		5	8.82786
2013-07-27	10:41:00	10.817		5	8.59445
2013-07-27	10:41:00	10.817		5	10.8573
2013-07-27	10:42:00	11.0013		5	10.5988
2013-07-27	10:42:00	11.0013		5	9.2545
2013-07-27	10:43:00	10.954		5	9.95025
2013-07-27	10:43:00	10.954		5	9.826
2013-07-27	10:44:00	11.3954		5	10.3181
2013-07-27	10:44:00	11.3954		5	10.5495
2013-07-27	10:45:00	11.2672		5	10.8147
2013-07-27	10:45:00	11.2672		5	10.2718
2013-07-27	10:46:00	38.9603		5	10.9071
2013-07-27	10:46:00	38.9603		5	10.8745
2013-07-27	10:47:00	22.3765		5	12.1457
2013-07-27	10:47:00	22.3765		5	12.0895
2013-07-27	10:48:00	13.9136		5	11.919
2013-07-27	10:48:00	13.9136		5	11.7647
2013-07-27	10:49:00	12.0423		5	11.0016
2013-07-27	10:49:00	12.0423		5	9.17197
2013-07-27	10:50:00	10.7687		5	8.77835
2013-07-27	10:50:00	10.7687		5	10.5263
2013-07-27	10:51:00	10.5594		5	9.15099
2013-07-27	10:51:00	10.5594		5	9.71463
2013-07-27	10:52:00			5	10.4621
2013-07-27	10:52:00			5	9.06344
2013-07-27	10:53:00	10.291		5	10.2784
2013-07-27	10:53:00	10.291		5	9.49931
2013-07-27	10:54:00	10.3498		5	8.45666
2013-07-27	10:54:00	10.3498		5	10.4293
2013-07-27	10:55:00	9.90877		5	10.772
2013-07-27	10:55:00	9.90877		5	10.4735
2013-07-27	10:56:00	9.95746		5	10.2389
2013-07-27	10:56:00	9.95746		5	10.2345
2013-07-27	10:57:00	11.5132		5	10.7085
2013-07-27	10:57:00	11.5132		5	10.4416
2013-07-27	10:58:00	35.1086		5	10.8475
2013-07-27	10:58:00	35.1086		5	11.5407
2013-07-27	10:59:00	16.639		5	10.7028
2013-07-27	10:59:00	16.639		5	11.2097
2013-07-27	11:00:00	11.8891	12.568	5	10.6195
2013-07-27	11:00:00	11.8891	12.568	5	9.33126
2013-07-27	11:01:00	11.0007		5	9.0566
2013-07-27	11:01:00	11.0007		5	8.94188
2013-07-27	11:02:00	45.0531		5	10.0376
2013-07-27	11:02:00	45.0531		15	.
2013-07-27	11:03:00	35.7491		5	14.0652
2013-07-27	11:03:00	35.7491		5	8.77835
2013-07-27	11:04:00	28.1882		5	9.77597
2013-07-27	11:04:00	28.1882		5	8.05369
2013-07-27	11:05:00	24.9594		5	7.42421
2013-07-27	11:05:00	24.9594		5	6.9808
2013-07-27	11:06:00	21.1968		5	8.5016
2013-07-27	11:06:00	21.1968		5	7.33721
2013-07-27	11:07:00	19.5697		5	9.06573
2013-07-27	11:07:00	19.5697		5	8.63931
2013-07-27	11:08:00	15.8776		5	8.25877
2013-07-27	11:08:00	15.8776		5	8.65489
2013-07-27	11:09:00	12.7946		5	9.66962
2013-07-27	11:09:00	12.7946		5	8.63724
2013-07-27	11:10:00	10.8237		5	10.181
2013-07-27	11:10:00	10.8237		5	9.36037
2013-07-27	11:11:00	8.94375		5	10.0083
2013-07-27	11:11:00	8.94375		5	9.05319
2013-07-27	11:12:00	8.54717		5	10.5202
2013-07-27	11:12:00	8.54717		5	10.0897
2013-07-27	11:13:00	8.58699		5	9.6231
2013-07-27	11:13:00	8.58699		5	8.97196
2013-07-27	11:14:00	9.05246		5	9.16906
2013-07-27	11:14:00	9.05246		5	12.8921
2013-07-27	11:15:00	9.60461		5	7.87919
2013-07-27	11:15:00	9.60461		5	10.8108
2013-07-27	11:16:00	10.4952		5	9.81194
2013-07-27	11:16:00	10.4952		5	7.6841
2013-07-27	11:17:00	10.0752		5	8.75433
2013-07-27	11:17:00	10.0752		5	9.90099
2013-07-27	11:18:00	10.215		5	10.0629
2013-07-27	11:18:00	10.215		5	8.20793
2013-07-27	11:19:00	9.26132		5	8.8659
2013-07-27	11:19:00	9.26132		5	10.3004
2013-07-27	11:20:00	9.88498		5	10.0146
2013-07-27	11:20:00	9.88498		5	9.22367
2013-07-27	11:21:00	9.71699		5	10.1152
2013-07-27	11:21:00	9.71699		5	8.79765
2013-07-27	11:22:00	10.497		5	9.20952
2013-07-27	11:22:00	10.497		5	8.98708
2013-07-27	11:23:00	9.53458		5	10.2506
2013-07-27	11:23:00	9.53458		5	9.66962
2013-07-27	11:24:00	9.23876		5	10.1932
2013-07-27	11:24:00	9.23876		5	10.065
2013-07-27	11:25:00	9.8545		5	11.5651
2013-07-27	11:25:00	9.8545		5	10.8401
2013-07-27	11:26:00	10.6444		5	10.524
2013-07-27	11:26:00	10.6444		5	10.2784
2013-07-27	11:27:00	9.11973		5	10.6336
2013-07-27	11:27:00	9.11973		5	10.6364
2013-07-27	11:28:00	8.94269		5	10.6054
2013-07-27	11:28:00	8.94269		5	10.7263
2013-07-27	11:29:00	8.63544		5	11.0396
2013-07-27	11:29:00	8.63544		5	10.8524
2013-07-27	11:30:00		12.067	5	10.9689
2013-07-27	11:30:00		12.067	5	11.0931
2013-07-27	11:31:00			5	11.4921
2013-07-27	11:31:00			5	11.7878
2013-07-27	11:32:00			5	12.205
2013-07-27	11:32:00			5	11.8203
2013-07-27	11:33:00			5	12.8673
2013-07-27	11:33:00			5	12.9683
2013-07-27	11:34:00			5	13.7773
2013-07-27	11:34:00			5	13.2597
2013-07-27	11:35:00	15.1341		5	12.9543
2013-07-27	11:35:00	15.1341		5	12.6156
2013-07-27	11:36:00			5	11.7855
2013-07-27	11:36:00			5	9.88264
2013-07-27	11:37:00	11.1081		5	9.24499
2013-07-27	11:37:00	11.1081		5	10.3204
2013-07-27	11:38:00	11.2806		5	9.24499
2013-07-27	11:38:00	11.2806		5	10.7162
2013-07-27	11:39:00	9.98546		5	9.0475
2013-07-27	11:39:00	9.98546		5	10.1609
2013-07-27	11:40:00	11.2058		5	10.8972
2013-07-27	11:40:00	11.2058		5	10.5773
2013-07-27	11:41:00	9.54143		5	9.95644
2013-07-27	11:41:00	9.54143		5	9.60192
2013-07-27	11:42:00	10.4067		5	10.1824
2013-07-27	11:42:00	10.4067		5	10.7287
2013-07-27	11:43:00	10.4318		5	10.4712
2013-07-27	11:43:00	10.4318		5	10.6101
2013-07-27	11:44:00	9.81349		5	10.6336
2013-07-27	11:44:00	9.81349		5	11.6982
2013-07-27	11:45:00	11.2745		5	11.3336
2013-07-27	11:45:00	11.2745		5	10.5727
2013-07-27	11:46:00	11.7733		5	11.8765
2013-07-27	11:46:00	11.7733		5	11.6347
2013-07-27	11:47:00	38.7925		5	12.1384
2013-07-27	11:47:00	38.7925		5	13.2949
2013-07-27	11:48:00	30.1628		5	13.4454
2013-07-27	11:48:00	30.1628		5	12.4714
2013-07-27	11:49:00	31.3436		5	12.1273
2013-07-27	11:49:00	31.3436		5	11.9107
2013-07-27	11:50:00	27.2768		5	9.65212
2013-07-27	11:50:00	27.2768		5	10.228
2013-07-27	11:51:00	16.5432		5	9.49555
2013-07-27	11:51:00	16.5432		5	9.46372
2013-07-27	11:52:00	13.5005		5	8.62689
2013-07-27	11:52:00	13.5005		5	8.86045
2013-07-27	11:53:00	11.6236		5	12.1273
2013-07-27	11:53:00	11.6236		5	9.43149
2013-07-27	11:54:00	10.7055		5	9.86842
2013-07-27	11:54:00	10.7055		5	9.65147
2013-07-27	11:55:00	10.7572		5	10.0756
2013-07-27	11:55:00	10.7572		5	8.283
2013-07-27	11:56:00	9.661		5	7.73362
2013-07-27	11:56:00	9.661		5	8.66739
2013-07-27	11:57:00	9.61965		5	10.3063
2013-07-27	11:57:00	9.61965		5	10.1609
2013-07-27	11:58:00	8.76836		5	9.88468
2013-07-27	11:58:00	8.76836		5	10.2593
2013-07-27	11:59:00	8.49104		5	8.90869
2013-07-27	11:59:00	8.49104		5	8.95188
2013-07-27	12:00:00	8.47802	12.568	5	10.3448
2013-07-27	12:00:00	8.47802	12.568	5	10.5356
2013-07-27	12:01:00	8.02741		5	9.40623
2013-07-27	12:01:00	8.02741		5	8.85772
2013-07-27	12:02:00	8.60311		5	10.1896
2013-07-27	12:02:00	8.60311		5	9.4173
2013-07-27	12:03:00	9.05209		5	9.06173
2013-07-27	12:03:00	9.05209		5	10.6077
2013-07-27	12:04:00	8.86034		5	10.4575
2013-07-27	12:04:00	8.86034		5	9.26641
2013-07-27	12:05:00	9.68884		5	10.7797
2013-07-27	12:05:00	9.68884		5	10.7817
2013-07-27	12:06:00	9.35263		5	10.7479
2013-07-27	12:06:00	9.35263		5	10.9549
2013-07-27	12:07:00	9.68338		5	10.8303
2013-07-27	12:07:00	9.68338		5	10.8794
2013-07-27	12:08:00	9.47977		5	10.9066
2013-07-27	12:08:00	9.47977		5	10.845
2013-07-27	12:09:00	10.1862		5	11.1815
2013-07-27	12:09:00	10.1862		5	11.1255
2013-07-27	12:10:00	10.4233		5	11.2439
2013-07-27	12:10:00	10.4233		5	11.3293
2013-07-27	12:11:00	37.8957		5	11.583
2013-07-27	12:11:00	37.8957		5	12.0072
2013-07-27	12:12:00	20.8676		5	12.1433
2013-07-27	12:12:00	20.8676		5	12.0385
2013-07-27	12:13:00	13.3798		5	12.012
2013-07-27	12:13:00	13.3798		5	11.0957
2013-07-27	12:14:00	12.0805		5	11.7994
2013-07-27	12:14:00	12.0805		5	10.4621
2013-07-27	12:15:00	10.9147		5	10.6352
2013-07-27	12:15:00	10.9147		5	10.2249
2013-07-27	12:16:00	10.1427		5	13.6209
2013-07-27	12:16:00	10.1427		5	10.8696
2013-07-27	12:17:00	9.89423		5	7.43034
2013-07-27	12:17:00	9.89423		5	10.5171
2013-07-27	12:18:00			5	10.3381
2013-07-27	12:18:00			5	10.2951
2013-07-27	12:19:00	9.02397		5	10.0608
2013-07-27	12:19:00	9.02397		5	10.6148
2013-07-27	12:20:00	9.36172		5	9.75015
2013-07-27	12:20:00	9.36172		5	9.7561
2013-07-27	12:21:00	9.43908		5	11.2835
2013-07-27	12:21:00	9.43908		5	10.8206
2013-07-27	12:22:00	8.85646		5	11.3895
2013-07-27	12:22:00	8.85646		5	10.501
2013-07-27	12:23:00	8.33438		5	11.3101
2013-07-27	12:23:00	8.33438		5	11.6054
2013-07-27	12:24:00	16.251		5	11.6302
2013-07-27	12:24:00	16.251		5	11.265
2013-07-27	12:25:00	28.6078		5	12.4309
2013-07-27	12:25:00	28.6078		5	12.3865
2013-07-27	12:26:00	13.8043		5	12.5839
2013-07-27	12:26:00	13.8043		5	11.4155
2013-07-27	12:27:00	12.1727		5	11.0497
2013-07-27	12:27:00	12.1727		5	9.1603
2013-07-27	12:28:00	11.4284		5	9.19717
2013-07-27	12:28:00	11.4284		5	10.0418
2013-07-27	12:29:00	10.0753		5	9.36403
2013-07-27	12:29:00	10.0753		5	9.71267
2013-07-27	12:30:00	9.56689	13.069	5	10.1609
2013-07-27	12:30:00	9.56689	13.069	5	10.6124
2013-07-27	12:31:00	10.2005		5	10.6454
2013-07-27	12:31:00	10.2005		5	9.54085
2013-07-27	12:32:00			5	9.83405
2013-07-27	12:32:00			5	10.7143
2013-07-27	12:33:00			15	.
2013-07-27	12:33:00			5	13.7038
2013-07-27	12:34:00			5	13.7274
2013-07-27	12:34:00			5	10.9865
2013-07-27	12:35:00			5	8.21215
2013-07-27	12:35:00			5	7.91731
2013-07-27	12:36:00			5	7.66284
2013-07-27	12:36:00			5	9.77199
2013-07-27	12:37:00	24.3917		5	9.41669
2013-07-27	12:37:00	24.3917		5	9.99722
2013-07-27	12:38:00	18.4152		5	8.40729
2013-07-27	12:38:00	18.4152		5	9.28314
2013-07-27	12:39:00	13.4523		5	10.6454
[truncated: 10,903 more rows]
