# Supplementary material for: Hibernation in a primate: does sleep occur?
Source: R Soc Open Sci. 2016 Aug 10;3(8):160282. doi: 10.1098/rsos.160282 (PMC5108954; doi:10.1098/rsos.160282)
Supplement: C_sibreei_Ju_database [file rsos160282supp3.xlsx]

## Sheet: "Ju"
Date	Time	MR	T_am	Stage Adj
7/19/2012	16:07	239.74	14.9587	15		Note: missing first 4 hours of arousal
7/19/2012	16:07	239.74	14.9587	15
7/19/2012	16:08	227.18	14.9068	15		Sleep Scores
7/19/2012	16:08	227.18	14.9068	15		5	Low Amplitude
7/19/2012	16:09	230.54	15.0106	15		15	Wake-Movement
7/19/2012	16:09	230.54	15.0106	15		25	NREM
7/19/2012	16:10	238.73	14.9587	15		35	REM
7/19/2012	16:10	238.73	14.9587	15
7/19/2012	16:11	240.61	14.9068	15		MR	Metabolic Rates
7/19/2012	16:11	240.61	14.9068	25		T_am	Ambient Temperature
7/19/2012	16:12	234.09	14.9068	15
7/19/2012	16:12	234.09	14.9068	15
7/19/2012	16:13	250.06	14.8549	15
7/19/2012	16:13	250.06	14.8549	25
7/19/2012	16:14	252.23	14.8549	15
7/19/2012	16:14	252.23	14.8549	25
7/19/2012	16:15	254.78	14.8549	15
7/19/2012	16:15	254.78	14.8549	25
7/19/2012	16:16	254.11	14.803	25
7/19/2012	16:16	254.11	14.803	15
7/19/2012	16:17	252.17	14.803	25
7/19/2012	16:17	252.17	14.803	25
7/19/2012	16:18	265.68	14.7511	25
7/19/2012	16:18	265.68	14.7511	25
7/19/2012	16:19		14.6992	25
7/19/2012	16:19		14.6992	25
7/19/2012	16:20		14.6473	25
7/19/2012	16:20		14.6473	25
7/19/2012	16:21		14.6473	25
7/19/2012	16:21		14.6473	25
7/19/2012	16:22		14.5954	25
7/19/2012	16:22		14.5954	15
7/19/2012	16:23		14.5954	25
7/19/2012	16:23		14.5954	25
7/19/2012	16:24		14.5435	25
7/19/2012	16:24		14.5435	25
7/19/2012	16:25		14.5435	25
7/19/2012	16:25		14.5435	25
7/19/2012	16:26	258.54	14.5435	25
7/19/2012	16:26	258.54	14.5435	25
7/19/2012	16:27	256.8	14.4916	25
7/19/2012	16:27	256.8	14.4916	15
7/19/2012	16:28	257.69	14.4916	15
7/19/2012	16:28	257.69	14.4916	15
7/19/2012	16:29	243.41	14.4916	15
7/19/2012	16:29	243.41	14.4916	15
7/19/2012	16:30	255.39	14.4916	15
7/19/2012	16:30	255.39	14.4916	15
7/19/2012	16:31	235.27	14.4916	15
7/19/2012	16:31	235.27	14.4916	15
7/19/2012	16:32	235.86	14.4916	15
7/19/2012	16:32	235.86	14.4916	15
7/19/2012	16:33	235.7	14.4916	25
7/19/2012	16:33	235.7	14.4916	15
7/19/2012	16:34	236.88	14.4916	25
7/19/2012	16:34	236.88	14.4916	25
7/19/2012	16:35	248.84	14.4916	25
7/19/2012	16:35	248.84	14.4916	25
7/19/2012	16:36	225.55	14.4916	25
7/19/2012	16:36	225.55	14.4916	25
7/19/2012	16:37	230.29	14.5435	25
7/19/2012	16:37	230.29	14.5435	25
7/19/2012	16:38	380.42	14.5954	25
7/19/2012	16:38	380.42	14.5954	25
7/19/2012	16:39	526.85	14.5954	25
7/19/2012	16:39	526.85	14.5954	25
7/19/2012	16:40	497.78	14.5435	25
7/19/2012	16:40	497.78	14.5435	25
7/19/2012	16:41	479.83	14.5435	25
7/19/2012	16:41	479.83	14.5435	25
7/19/2012	16:42	436.64	14.5435	25
7/19/2012	16:42	436.64	14.5435	25
7/19/2012	16:43	413.44	14.5435	25
7/19/2012	16:43	413.44	14.5435	25
7/19/2012	16:44	375.72	14.5435	25
7/19/2012	16:44	375.72	14.5435	25
7/19/2012	16:45	337.42	14.4916	25
7/19/2012	16:45	337.42	14.4916	25
7/19/2012	16:46	329.65	14.4916	25
7/19/2012	16:46	329.65	14.4916	15
7/19/2012	16:47	310.88	14.4916	15
7/19/2012	16:47	310.88	14.4916	25
7/19/2012	16:48	280.4	14.4397	15
7/19/2012	16:48	280.4	14.4397	25
7/19/2012	16:49	257.56	14.3878	25
7/19/2012	16:49	257.56	14.3878	25
7/19/2012	16:50	276.36	14.3878	25
7/19/2012	16:50	276.36	14.3878	25
7/19/2012	16:51	290.44	14.3359	25
7/19/2012	16:51	290.44	14.3359	25
7/19/2012	16:52	292.96	14.3359	25
7/19/2012	16:52	292.96	14.3359	25
7/19/2012	16:53	308.67	14.284	25
7/19/2012	16:53	308.67	14.284	25
7/19/2012	16:54	301	14.284	25
7/19/2012	16:54	301	14.284	25
7/19/2012	16:55	304.56	14.284	25
7/19/2012	16:55	304.56	14.284	25
7/19/2012	16:56	309.88	14.284	25
7/19/2012	16:56	309.88	14.284	25
7/19/2012	16:57	323.15	14.284	25
7/19/2012	16:57	323.15	14.284	15
7/19/2012	16:58	322.28	14.2321	15
7/19/2012	16:58	322.28	14.2321	15
7/19/2012	16:59	302.55	14.2321	15
7/19/2012	16:59	302.55	14.2321	15
7/19/2012	17:00	283.41	14.1802	15
7/19/2012	17:00	283.41	14.1802	15
7/19/2012	17:01	269.57	14.1802	15
7/19/2012	17:01	269.57	14.1802	15
7/19/2012	17:02	281.71	14.1802	15
7/19/2012	17:02	281.71	14.1802	15
7/19/2012	17:03	241.3	14.1802	15
7/19/2012	17:03	241.3	14.1802	15
7/19/2012	17:04	241.73	14.1283	15
7/19/2012	17:04	241.73	14.1283	15
7/19/2012	17:05	281.78	14.0764	15
7/19/2012	17:05	281.78	14.0764	25
7/19/2012	17:06	298.24	14.0764	25
7/19/2012	17:06	298.24	14.0764	25
7/19/2012	17:07	306.46	14.0245	25
7/19/2012	17:07	306.46	14.0245	25
7/19/2012	17:08	455.58	14.0245	25
7/19/2012	17:08	455.58	14.0245	25
7/19/2012	17:09	540.85	14.0245	25
7/19/2012	17:09	540.85	14.0245	25
7/19/2012	17:10	577.34	13.9726	25
7/19/2012	17:10	577.34	13.9726	25
7/19/2012	17:11	544.34	13.9207	25
7/19/2012	17:11	544.34	13.9207	25
7/19/2012	17:12	501.49	13.9207	25
7/19/2012	17:12	501.49	13.9207	25
7/19/2012	17:13	430.49	13.9207	25
7/19/2012	17:13	430.49	13.9207	25
7/19/2012	17:14	377.47	13.8688	15
7/19/2012	17:14	377.47	13.8688	25
7/19/2012	17:15	333.68	13.8688	25
7/19/2012	17:15	333.68	13.8688	25
7/19/2012	17:16	326.04	13.8688	25
7/19/2012	17:16	326.04	13.8688	15
7/19/2012	17:17	317.85	13.8169	15
7/19/2012	17:17	317.85	13.8169	15
7/19/2012	17:18	315.56	13.8169	25
7/19/2012	17:18	315.56	13.8169	25
7/19/2012	17:19		13.765	25
7/19/2012	17:19		13.765	25
7/19/2012	17:20		13.765	25
7/19/2012	17:20		13.765	25
7/19/2012	17:21		13.765	25
7/19/2012	17:21		13.765	25
7/19/2012	17:22		13.765	25
7/19/2012	17:22		13.765	25
7/19/2012	17:23		13.765	25
7/19/2012	17:23		13.765	25
7/19/2012	17:24		13.7131	25
7/19/2012	17:24		13.7131	25
7/19/2012	17:25		13.7131	25
7/19/2012	17:25		13.7131	25
7/19/2012	17:26		13.7131	25
7/19/2012	17:26		13.7131	25
7/19/2012	17:27	293.76	13.7131	25
7/19/2012	17:27	293.76	13.7131	35
7/19/2012	17:28	278.18	13.7131	35
7/19/2012	17:28	278.18	13.7131	35
7/19/2012	17:29	235.01	13.6612	35
7/19/2012	17:29	235.01	13.6612	35
7/19/2012	17:30	220.89	13.6612	35
7/19/2012	17:30	220.89	13.6612	35
7/19/2012	17:31	224.4	13.6612	35
7/19/2012	17:31	224.4	13.6612	35
7/19/2012	17:32	200.3	13.6093	35
7/19/2012	17:32	200.3	13.6093	25
7/19/2012	17:33	231.24	13.6093	15
7/19/2012	17:33	231.24	13.6093	25
7/19/2012	17:34	216.01	13.6093	25
7/19/2012	17:34	216.01	13.6093	25
7/19/2012	17:35	218.62	13.5574	25
7/19/2012	17:35	218.62	13.5574	25
7/19/2012	17:36	224.73	13.5055	15
7/19/2012	17:36	224.73	13.5055	25
7/19/2012	17:37	193.77	13.4536	25
7/19/2012	17:37	193.77	13.4536	25
7/19/2012	17:38	168.65	13.4536	25
7/19/2012	17:38	168.65	13.4536	25
7/19/2012	17:39	163.02	13.4536	25
7/19/2012	17:39	163.02	13.4536	25
7/19/2012	17:40	160.13	13.4017	25
7/19/2012	17:40	160.13	13.4017	25
7/19/2012	17:41	150.5	13.4017	25
7/19/2012	17:41	150.5	13.4017	25
7/19/2012	17:42	189.83	13.3498	25
7/19/2012	17:42	189.83	13.3498	25
7/19/2012	17:43	255.37	13.3498	25
7/19/2012	17:43	255.37	13.3498	25
7/19/2012	17:44	302.23	13.3498	25
7/19/2012	17:44	302.23	13.3498	25
7/19/2012	17:45	265.94	13.4017	25
7/19/2012	17:45	265.94	13.4017	25
7/19/2012	17:46	278.24	13.3498	15
7/19/2012	17:46	278.24	13.3498	25
7/19/2012	17:47	269.12	13.4017	25
7/19/2012	17:47	269.12	13.4017	25
7/19/2012	17:48	264.19	13.4017	25
7/19/2012	17:48	264.19	13.4017	25
7/19/2012	17:49	247.83	13.4017	15
7/19/2012	17:49	247.83	13.4017	15
7/19/2012	17:50	218.62	13.4017	15
7/19/2012	17:50	218.62	13.4017	15
7/19/2012	17:51	193.21	13.3498	15
7/19/2012	17:51	193.21	13.3498	15
7/19/2012	17:52	195.23	13.3498	15
7/19/2012	17:52	195.23	13.3498	25
7/19/2012	17:53	240.75	13.3498	25
7/19/2012	17:53	240.75	13.3498	25
7/19/2012	17:54	261.16	13.3498	25
7/19/2012	17:54	261.16	13.3498	25
7/19/2012	17:55	269.36	13.3498	25
7/19/2012	17:55	269.36	13.3498	25
7/19/2012	17:56	246.82	13.3498	25
7/19/2012	17:56	246.82	13.3498	25
7/19/2012	17:57	222.28	13.2979	25
7/19/2012	17:57	222.28	13.2979	25
7/19/2012	17:58	219.78	13.246	15
7/19/2012	17:58	219.78	13.246	25
7/19/2012	17:59	186.93	13.246	25
7/19/2012	17:59	186.93	13.246	15
7/19/2012	18:00	189.45	13.246	15
7/19/2012	18:00	189.45	13.246	15
7/19/2012	18:01	250.31	13.246	15
7/19/2012	18:01	250.31	13.246	15
7/19/2012	18:02	282.04	13.246	15
7/19/2012	18:02	282.04	13.246	15
7/19/2012	18:03	302.98	13.2979	15
7/19/2012	18:03	302.98	13.2979	15
7/19/2012	18:04	312.84	13.2979	15
7/19/2012	18:04	312.84	13.2979	15
7/19/2012	18:05	320.09	13.2979	15
7/19/2012	18:05	320.09	13.2979	25
7/19/2012	18:06	339.74	13.246	15
7/19/2012	18:06	339.74	13.246	15
7/19/2012	18:07	322.9	13.246	25
7/19/2012	18:07	322.9	13.246	15
7/19/2012	18:08	308.08	13.246	25
7/19/2012	18:08	308.08	13.246	15
7/19/2012	18:09	275.02	13.246	15
7/19/2012	18:09	275.02	13.246	15
7/19/2012	18:10	284.25	13.246	15
7/19/2012	18:10	284.25	13.246	15
7/19/2012	18:11	384.69	13.246	15
7/19/2012	18:11	384.69	13.246	15
7/19/2012	18:12	353.33	13.246	25
7/19/2012	18:12	353.33	13.246	15
7/19/2012	18:13	390.82	13.246	15
7/19/2012	18:13	390.82	13.246	15
7/19/2012	18:14	324.61	13.246	15
7/19/2012	18:14	324.61	13.246	15
7/19/2012	18:15	354.3	13.246	15
7/19/2012	18:15	354.3	13.246	15
7/19/2012	18:16	348.2	13.246	15
7/19/2012	18:16	348.2	13.246	15
7/19/2012	18:17	335.07	13.246	25
7/19/2012	18:17	335.07	13.246	25
7/19/2012	18:18	347.09	13.246	15
7/19/2012	18:18	347.09	13.246	25
7/19/2012	18:19		13.246	15
7/19/2012	18:19		13.246	15
7/19/2012	18:20		13.246	15
7/19/2012	18:20		13.246	15
7/19/2012	18:21		13.1941	15
7/19/2012	18:21		13.1941	15
7/19/2012	18:22		13.1941	15
7/19/2012	18:22		13.1941	15
7/19/2012	18:23		13.1941	25
7/19/2012	18:23		13.1941	25
7/19/2012	18:24		13.1422	25
7/19/2012	18:24		13.1422	25
7/19/2012	18:25		13.1422	25
7/19/2012	18:25		13.1422	25
7/19/2012	18:26		13.0903	15
7/19/2012	18:26		13.0903	15
7/19/2012	18:27	446.9	13.0903	25
7/19/2012	18:27	446.9	13.0903	15
7/19/2012	18:28	400.16	13.0903	15
7/19/2012	18:28	400.16	13.0903	15
7/19/2012	18:29	386.92	13.0903	25
7/19/2012	18:29	386.92	13.0903	25
7/19/2012	18:30	443.23	13.0903	25
7/19/2012	18:30	443.23	13.0903	25
7/19/2012	18:31	449.95	13.0903	25
7/19/2012	18:31	449.95	13.0903	25
7/19/2012	18:32	403.47	13.0903	25
7/19/2012	18:32	403.47	13.0903	25
7/19/2012	18:33	378.57	13.0903	25
7/19/2012	18:33	378.57	13.0903	25
7/19/2012	18:34	354.68	13.0903	25
7/19/2012	18:34	354.68	13.0903	25
7/19/2012	18:35	318.77	13.0903	25
7/19/2012	18:35	318.77	13.0903	25
7/19/2012	18:36	288.9	13.0903	25
7/19/2012	18:36	288.9	13.0903	25
7/19/2012	18:37	274.88	13.0903	25
7/19/2012	18:37	274.88	13.0903	25
7/19/2012	18:38	257.82	13.1422	25
7/19/2012	18:38	257.82	13.1422	25
7/19/2012	18:39	264.68	13.1422	25
7/19/2012	18:39	264.68	13.1422	25
7/19/2012	18:40	274.43	13.1422	15
7/19/2012	18:40	274.43	13.1422	15
7/19/2012	18:41	280.57	13.1422	15
7/19/2012	18:41	280.57	13.1422	15
7/19/2012	18:42	283.5	13.1422	15
7/19/2012	18:42	283.5	13.1422	15
7/19/2012	18:43	298.46	13.1422	15
7/19/2012	18:43	298.46	13.1422	15
7/19/2012	18:44	302.52	13.1941	15
7/19/2012	18:44	302.52	13.1941	15
7/19/2012	18:45	306.29	13.1941	15
7/19/2012	18:45	306.29	13.1941	15
7/19/2012	18:46	300.96	13.1941	15
7/19/2012	18:46	300.96	13.1941	15
7/19/2012	18:47	299.44	13.1941	15
7/19/2012	18:47	299.44	13.1941	15
7/19/2012	18:48	305.87	13.1941	15
7/19/2012	18:48	305.87	13.1941	15
7/19/2012	18:49	384.68	13.1941	15
7/19/2012	18:49	384.68	13.1941	15
7/19/2012	18:50	486.39	13.1941	15
7/19/2012	18:50	486.39	13.1941	15
7/19/2012	18:51	507.4	13.1941	15
7/19/2012	18:51	507.4	13.1941	15
7/19/2012	18:52	523.19	13.1941	15
7/19/2012	18:52	523.19	13.1941	15
7/19/2012	18:53	454.87	13.1941	15
7/19/2012	18:53	454.87	13.1941	15
7/19/2012	18:54	383.88	13.1941	15
7/19/2012	18:54	383.88	13.1941	15
7/19/2012	18:55	344.16	13.1941	15
7/19/2012	18:55	344.16	13.1941	15
7/19/2012	18:56	349.96	13.1941	15
7/19/2012	18:56	349.96	13.1941	15
7/19/2012	18:57	327.56	13.1422	15
7/19/2012	18:57	327.56	13.1422	15
7/19/2012	18:58	322.43	13.1422	15
7/19/2012	18:58	322.43	13.1422	15
7/19/2012	18:59	331.68	13.0903	15
7/19/2012	18:59	331.68	13.0903	15
7/19/2012	19:00	336.9	13.0903	15
7/19/2012	19:00	336.9	13.0903	15
7/19/2012	19:01	352.05	13.0903	15
7/19/2012	19:01	352.05	13.0903	15
7/19/2012	19:02	334.65	13.0903	15
7/19/2012	19:02	334.65	13.0903	15
7/19/2012	19:03	369.72	13.0903	15
7/19/2012	19:03	369.72	13.0903	15
7/19/2012	19:04	376.54	13.0903	15
7/19/2012	19:04	376.54	13.0903	15
7/19/2012	19:05	355.06	13.0903	25
7/19/2012	19:05	355.06	13.0903	25
7/19/2012	19:06	328.44	13.0903	15
7/19/2012	19:06	328.44	13.0903	25
7/19/2012	19:07	304.82	13.0903	15
7/19/2012	19:07	304.82	13.0903	25
7/19/2012	19:08	302.18	13.1422	25
7/19/2012	19:08	302.18	13.1422	15
7/19/2012	19:09	355.4	13.1422	15
7/19/2012	19:09	355.4	13.1422	15
7/19/2012	19:10	438.42	13.1941	15
7/19/2012	19:10	438.42	13.1941	15
7/19/2012	19:11	444.78	13.1941	15
7/19/2012	19:11	444.78	13.1941	15
7/19/2012	19:12	386.72	13.1941	15
7/19/2012	19:12	386.72	13.1941	15
7/19/2012	19:13	332.91	13.1941	25
7/19/2012	19:13	332.91	13.1941	15
7/19/2012	19:14	363.22	13.1941	15
7/19/2012	19:14	363.22	13.1941	15
7/19/2012	19:15	400.32	13.1941	15
7/19/2012	19:15	400.32	13.1941	15
7/19/2012	19:16	321.57	13.1941	15
7/19/2012	19:16	321.57	13.1941	15
7/19/2012	19:17	316.87	13.1941	15
7/19/2012	19:17	316.87	13.1941	25
7/19/2012	19:18	286.88	13.1941	15
7/19/2012	19:18	286.88	13.1941	15
7/19/2012	19:19		13.1941	25
7/19/2012	19:19		13.1941	15
7/19/2012	19:20		13.1941	25
7/19/2012	19:20		13.1941	15
7/19/2012	19:21		13.1941	15
7/19/2012	19:21		13.1941	15
7/19/2012	19:22		13.1941	15
7/19/2012	19:22		13.1941	15
7/19/2012	19:23		13.1941	15
7/19/2012	19:23		13.1941	15
7/19/2012	19:24		13.1941	15
7/19/2012	19:24		13.1941	15
7/19/2012	19:24		13.1941	15
7/19/2012	19:24		13.1941	15
7/19/2012	19:25		13.1422	15
7/19/2012	19:25		13.1422	15
7/19/2012	19:26	270.75	13.0903	25
7/19/2012	19:26	270.75	13.0903	25
7/19/2012	19:27	292.05	13.0903	25
7/19/2012	19:27	292.05	13.0903	25
7/19/2012	19:28	289.99	13.0903	15
7/19/2012	19:28	289.99	13.0903	15
7/19/2012	19:29	277.73	13.0384	15
7/19/2012	19:29	277.73	13.0384	15
7/19/2012	19:30	278.59	13.0384	15
7/19/2012	19:30	278.59	13.0384	15
7/19/2012	19:31	277.48	13.0384	15
7/19/2012	19:31	277.48	13.0384	15
7/19/2012	19:32	275.69	13.0384	15
7/19/2012	19:32	275.69	13.0384	25
7/19/2012	19:33	268.88	13.0384	25
7/19/2012	19:33	268.88	13.0384	25
7/19/2012	19:34	413.92	13.0384	15
7/19/2012	19:34	413.92	13.0384	15
7/19/2012	19:35	367.32	13.0384	15
7/19/2012	19:35	367.32	13.0384	15
7/19/2012	19:36	354.87	13.0384	15
7/19/2012	19:36	354.87	13.0384	15
7/19/2012	19:37	306.03	13.0384	15
7/19/2012	19:37	306.03	13.0384	15
7/19/2012	19:38	301.31	13.0384	15
7/19/2012	19:38	301.31	13.0384	15
7/19/2012	19:39	274.78	13.0384	15
7/19/2012	19:39	274.78	13.0384	15
7/19/2012	19:40	248.83	13.0384	25
7/19/2012	19:40	248.83	13.0384	15
7/19/2012	19:41	226.12	12.9865	25
7/19/2012	19:41	226.12	12.9865	15
7/19/2012	19:42	208.14	12.9865	15
7/19/2012	19:42	208.14	12.9865	25
7/19/2012	19:43	197.81	12.9346	25
7/19/2012	19:43	197.81	12.9346	15
7/19/2012	19:44	192.79	12.8827	25
7/19/2012	19:44	192.79	12.8827	15
7/19/2012	19:45	184.53	12.8308	15
7/19/2012	19:45	184.53	12.8308	15
7/19/2012	19:46	175.04	12.8308	25
7/19/2012	19:46	175.04	12.8308	15
7/19/2012	19:47	170.87	12.8308	15
7/19/2012	19:47	170.87	12.8308	15
7/19/2012	19:48	179.96	12.8308	15
7/19/2012	19:48	179.96	12.8308	15
7/19/2012	19:49	199.03	12.8308	15
7/19/2012	19:49	199.03	12.8308	15
7/19/2012	19:50	232.2	12.8308	15
7/19/2012	19:50	232.2	12.8308	15
7/19/2012	19:51	265.66	12.7789	15
7/19/2012	19:51	265.66	12.7789	15
7/19/2012	19:52	272.8	12.727	15
7/19/2012	19:52	272.8	12.727	15
7/19/2012	19:53	291.8	12.6751	15
7/19/2012	19:53	291.8	12.6751	15
7/19/2012	19:54	308.14	12.6751	15
7/19/2012	19:54	308.14	12.6751	15
7/19/2012	19:55	305.21	12.6751	15
7/19/2012	19:55	305.21	12.6751	15
7/19/2012	19:56	303.16	12.6751	15
7/19/2012	19:56	303.16	12.6751	15
7/19/2012	19:57	294.39	12.6751	15
7/19/2012	19:57	294.39	12.6751	15
7/19/2012	19:58	299.93	12.6751	15
7/19/2012	19:58	299.93	12.6751	15
7/19/2012	19:59	295.83	12.727	25
7/19/2012	19:59	295.83	12.727	15
7/19/2012	20:00	292.62	12.727	15
7/19/2012	20:00	292.62	12.727	15
7/19/2012	20:01	292.9	12.727	15
7/19/2012	20:01	292.9	12.727	15
7/19/2012	20:02	304.23	12.727	25
7/19/2012	20:02	304.23	12.727	15
7/19/2012	20:03	310.03	12.727	15
7/19/2012	20:03	310.03	12.727	15
7/19/2012	20:04	305.08	12.7789	15
7/19/2012	20:04	305.08	12.7789	15
7/19/2012	20:05	312.34	12.7789	15
7/19/2012	20:05	312.34	12.7789	15
7/19/2012	20:06	304.46	12.7789	15
7/19/2012	20:06	304.46	12.7789	15
7/19/2012	20:07	306.74	12.7789	15
7/19/2012	20:07	306.74	12.7789	15
7/19/2012	20:08	305.57	12.7789	15
7/19/2012	20:08	305.57	12.7789	15
7/19/2012	20:09	367.54	12.7789	15
7/19/2012	20:09	367.54	12.7789	25
7/19/2012	20:10	388.54	12.7789	25
7/19/2012	20:10	388.54	12.7789	25
7/19/2012	20:11	337.75	12.7789	15
7/19/2012	20:11	337.75	12.7789	15
7/19/2012	20:12	320.18	12.727	15
7/19/2012	20:12	320.18	12.727	15
7/19/2012	20:13	380.41	12.7789	15
7/19/2012	20:13	380.41	12.7789	15
7/19/2012	20:14	311.89	12.7789	15
7/19/2012	20:14	311.89	12.7789	15
7/19/2012	20:15	312.97	12.7789	15
7/19/2012	20:15	312.97	12.7789	25
7/19/2012	20:16	545.51	12.7789	15
7/19/2012	20:16	545.51	12.7789	15
7/19/2012	20:17	423.91	12.7789	25
7/19/2012	20:17	423.91	12.7789	15
7/19/2012	20:18		12.8308	15
7/19/2012	20:18		12.8308	15
7/19/2012	20:19		12.8308	15
7/19/2012	20:19		12.8308	15
7/19/2012	20:20		12.8308	15
7/19/2012	20:20		12.8308	15
7/19/2012	20:21		12.7789	15
7/19/2012	20:21		12.7789	15
7/19/2012	20:22		12.8308	25
7/19/2012	20:22		12.8308	15
7/19/2012	20:23		12.8308	15
7/19/2012	20:23		12.8308	15
7/19/2012	20:24		12.8308	15
7/19/2012	20:24		12.8308	15
7/19/2012	20:25		12.8308	15
7/19/2012	20:25		12.8308	15
7/19/2012	20:26	295.25	12.8308	15
7/19/2012	20:26	295.25	12.8308	15
7/19/2012	20:27	280.44	12.8308	15
7/19/2012	20:27	280.44	12.8308	15
7/19/2012	20:28	277.78	12.8308	15
7/19/2012	20:28	277.78	12.8308	15
7/19/2012	20:29	275.17	12.7789	15
7/19/2012	20:29	275.17	12.7789	15
7/19/2012	20:30	274.86	12.7789	15
7/19/2012	20:30	274.86	12.7789	15
7/19/2012	20:31	265.56	12.7789	15
7/19/2012	20:31	265.56	12.7789	15
7/19/2012	20:32	277.31	12.7789	15
7/19/2012	20:32	277.31	12.7789	15
7/19/2012	20:33	415.4	12.8308	15
7/19/2012	20:33	415.4	12.8308	15
7/19/2012	20:34	350.26	12.8308	15
7/19/2012	20:34	350.26	12.8308	15
7/19/2012	20:35	324	12.8308	15
7/19/2012	20:35	324	12.8308	15
7/19/2012	20:36	277.55	12.8308	15
7/19/2012	20:36	277.55	12.8308	15
7/19/2012	20:37	267.95	12.8308	15
7/19/2012	20:37	267.95	12.8308	15
7/19/2012	20:38	270.82	12.7789	15
7/19/2012	20:38	270.82	12.7789	15
7/19/2012	20:39	257.66	12.6751	15
7/19/2012	20:39	257.66	12.6751	25
7/19/2012	20:40	259.67	12.727	25
7/19/2012	20:40	259.67	12.727	15
7/19/2012	20:41	266.38	12.6751	25
7/19/2012	20:41	266.38	12.6751	25
7/19/2012	20:42	268.96	12.6751	25
7/19/2012	20:42	268.96	12.6751	15
7/19/2012	20:43	319.65	12.727	15
7/19/2012	20:43	319.65	12.727	15
7/19/2012	20:44	424.9	12.727	25
7/19/2012	20:44	424.9	12.727	15
7/19/2012	20:45	337.81	12.727	15
7/19/2012	20:45	337.81	12.727	15
7/19/2012	20:46	344.87	12.727	15
7/19/2012	20:46	344.87	12.727	15
7/19/2012	20:47	363.92	12.6751	25
7/19/2012	20:47	363.92	12.6751	15
7/19/2012	20:48	385.78	12.6751	15
7/19/2012	20:48	385.78	12.6751	15
7/19/2012	20:49	336.85	12.727	25
7/19/2012	20:49	336.85	12.727	15
7/19/2012	20:50	326.25	12.727	25
7/19/2012	20:50	326.25	12.727	25
7/19/2012	20:51	332.81	12.6751	25
7/19/2012	20:51	332.81	12.6751	25
7/19/2012	20:52	346.63	12.6751	25
7/19/2012	20:52	346.63	12.6751	25
7/19/2012	20:53	313.88	12.6751	35
7/19/2012	20:53	313.88	12.6751	25
7/19/2012	20:54	302.64	12.6232	35
7/19/2012	20:54	302.64	12.6232	35
7/19/2012	20:55	280.95	12.6232	35
7/19/2012	20:55	280.95	12.6232	35
7/19/2012	20:56	295.83	12.6232	35
7/19/2012	20:56	295.83	12.6232	35
7/19/2012	20:57	295.22	12.6232	35
7/19/2012	20:57	295.22	12.6232	35
7/19/2012	20:58	297.51	12.6232	35
7/19/2012	20:58	297.51	12.6232	35
7/19/2012	20:59	296.6	12.6232	35
7/19/2012	20:59	296.6	12.6232	15
7/19/2012	21:00	295.41	12.5713	15
7/19/2012	21:00	295.41	12.5713	15
7/19/2012	21:01	295.69	12.5713	15
7/19/2012	21:01	295.69	12.5713	15
7/19/2012	21:02	323.28	12.6232	15
7/19/2012	21:02	323.28	12.6232	15
7/19/2012	21:03	306.21	12.5713	15
7/19/2012	21:03	306.21	12.5713	15
7/19/2012	21:04	292.97	12.5713	15
7/19/2012	21:04	292.97	12.5713	15
7/19/2012	21:05	277.41	12.5713	25
7/19/2012	21:05	277.41	12.5713	25
7/19/2012	21:06	263.76	12.5194	25
7/19/2012	21:06	263.76	12.5194	25
7/19/2012	21:07	250.57	12.5194	25
7/19/2012	21:07	250.57	12.5194	25
7/19/2012	21:08	222.52	12.5194	25
7/19/2012	21:08	222.52	12.5194	25
7/19/2012	21:09	201.37	12.4675	25
7/19/2012	21:09	201.37	12.4675	25
7/19/2012	21:10	189.69	12.4675	25
7/19/2012	21:10	189.69	12.4675	25
7/19/2012	21:11	180.86	12.4156	25
7/19/2012	21:11	180.86	12.4156	25
7/19/2012	21:12	173.27	12.3637	15
7/19/2012	21:12	173.27	12.3637	15
7/19/2012	21:13	171.52	12.3637	15
7/19/2012	21:13	171.52	12.3637	15
7/19/2012	21:14	236.04	12.3637	15
7/19/2012	21:14	236.04	12.3637	25
7/19/2012	21:15	221.86	12.3637	25
7/19/2012	21:15	221.86	12.3637	25
7/19/2012	21:16	214.63	12.2599	25
7/19/2012	21:16	214.63	12.2599	35
7/19/2012	21:17	229.31	12.2599	35
7/19/2012	21:17	229.31	12.2599	35
7/19/2012	21:18	236.47	12.208	35
7/19/2012	21:18	236.47	12.208	35
7/19/2012	21:19	235.39	12.208	15
7/19/2012	21:19	235.39	12.208	15
7/19/2012	21:20		12.208	15
7/19/2012	21:20		12.208	15
7/19/2012	21:21		12.208	15
7/19/2012	21:21		12.208	15
7/19/2012	21:22		12.1561	15
7/19/2012	21:22		12.1561	15
7/19/2012	21:23		12.1561	15
7/19/2012	21:23		12.1561	15
7/19/2012	21:24		12.1561	25
7/19/2012	21:24		12.1561	25
7/19/2012	21:25		12.1561	25
7/19/2012	21:25		12.1561	25
7/19/2012	21:26	184.57	12.1042	25
7/19/2012	21:26	184.57	12.1042	25
7/19/2012	21:27	208.16	12.0004	35
7/19/2012	21:27	208.16	12.0004	15
7/19/2012	21:28	244.85	12.0004	15
7/19/2012	21:28	244.85	12.0004	15
7/19/2012	21:29	217.9	12.0004	15
7/19/2012	21:29	217.9	12.0004	15
7/19/2012	21:30	187.95	12.0523	15
7/19/2012	21:30	187.95	12.0523	15
7/19/2012	21:31	184.67	12.0004	15
7/19/2012	21:31	184.67	12.0004	15
7/19/2012	21:32	172.04	12.0004	15
7/19/2012	21:32	172.04	12.0004	15
7/19/2012	21:33	177.23	12.0004	15
7/19/2012	21:33	177.23	12.0004	25
7/19/2012	21:34	195.57	12.0004	25
7/19/2012	21:34	195.57	12.0004	15
7/19/2012	21:35	230.06	12.0004	25
7/19/2012	21:35	230.06	12.0004	25
7/19/2012	21:36	266.09	11.9485	25
7/19/2012	21:36	266.09	11.9485	25
7/19/2012	21:37	292.83	11.9485	15
7/19/2012	21:37	292.83	11.9485	25
7/19/2012	21:38	296.59	12.0004	25
7/19/2012	21:38	296.59	12.0004	15
7/19/2012	21:39	282.07	12.0004	15
7/19/2012	21:39	282.07	12.0004	15
7/19/2012	21:40	259.08	12.0004	15
7/19/2012	21:40	259.08	12.0004	15
7/19/2012	21:41	218.95	11.9485	15
7/19/2012	21:41	218.95	11.9485	15
7/19/2012	21:42	216.89	11.9485	15
7/19/2012	21:42	216.89	11.9485	25
7/19/2012	21:43	253.95	11.9485	25
7/19/2012	21:43	253.95	11.9485	25
7/19/2012	21:44	256.79	11.9485	15
7/19/2012	21:44	256.79	11.9485	15
7/19/2012	21:45	283.77	11.9485	25
7/19/2012	21:45	283.77	11.9485	25
7/19/2012	21:46	294.2	11.8966	25
7/19/2012	21:46	294.2	11.8966	25
7/19/2012	21:47	297.94	11.8966	25
7/19/2012	21:47	297.94	11.8966	25
7/19/2012	21:48	299.09	11.8966	15
7/19/2012	21:48	299.09	11.8966	15
7/19/2012	21:49	301.98	11.8966	15
7/19/2012	21:49	301.98	11.8966	15
7/19/2012	21:50	313.5	11.8447	15
7/19/2012	21:50	313.5	11.8447	15
7/19/2012	21:51	268.23	11.7928	15
7/19/2012	21:51	268.23	11.7928	15
7/19/2012	21:52	238.54	11.7409	15
7/19/2012	21:52	238.54	11.7409	15
7/19/2012	21:53	213.6	11.7409	15
7/19/2012	21:53	213.6	11.7409	15
7/19/2012	21:54	206.5	11.7409	15
7/19/2012	21:54	206.5	11.7409	15
7/19/2012	21:55	229.99	11.7409	15
7/19/2012	21:55	229.99	11.7409	15
7/19/2012	21:56	238.79	11.7409	15
7/19/2012	21:56	238.79	11.7409	15
7/19/2012	21:57	279.27	11.689	15
7/19/2012	21:57	279.27	11.689	15
7/19/2012	21:58	285.72	11.689	35
7/19/2012	21:58	285.72	11.689	35
7/19/2012	21:59	318.23	11.6371	35
7/19/2012	21:59	318.23	11.6371	35
7/19/2012	22:00	316.15	11.6371	35
7/19/2012	22:00	316.15	11.6371	35
7/19/2012	22:01	277.46	11.5852	35
7/19/2012	22:01	277.46	11.5852	35
7/19/2012	22:02	264.16	11.5333	35
7/19/2012	22:02	264.16	11.5333	35
7/19/2012	22:03	285.15	11.5333	35
7/19/2012	22:03	285.15	11.5333	35
7/19/2012	22:04	287.2	11.5333	15
7/19/2012	22:04	287.2	11.5333	15
7/19/2012	22:05	285.13	11.5333	15
7/19/2012	22:05	285.13	11.5333	25
7/19/2012	22:06			no data
7/19/2012	22:06			no data
7/19/2012	22:07			no data
7/19/2012	22:07			no data
7/19/2012	22:08			no data
7/19/2012	22:08			no data
7/19/2012	22:09			no data
7/19/2012	22:09			no data
7/19/2012	22:10			no data
7/19/2012	22:10			no data
7/19/2012	22:11			no data
7/19/2012	22:11			no data
7/19/2012	22:12			no data
7/19/2012	22:12			no data
7/19/2012	22:13			no data
7/19/2012	22:13			no data
7/19/2012	22:14			no data
7/19/2012	22:14			no data
7/19/2012	22:15			no data
7/19/2012	22:15			no data
7/19/2012	22:16			no data
7/19/2012	22:16			no data
7/19/2012	22:17			no data
7/19/2012	22:17			no data
7/19/2012	22:18			no data
7/19/2012	22:18			no data
7/19/2012	22:19			no data
7/19/2012	22:19			no data
7/19/2012	22:20			no data
7/19/2012	22:20			no data
7/19/2012	22:21			no data
7/19/2012	22:21			no data
7/19/2012	22:22			no data
7/19/2012	22:22			no data
7/19/2012	22:23			no data
7/19/2012	22:23			no data
7/19/2012	22:24			no data
7/19/2012	22:24			no data
7/19/2012	22:25		11.5333	25
7/19/2012	22:25		11.5333	25
7/19/2012	22:26	284.06	11.5333	25
7/19/2012	22:26	284.06	11.5333	25
7/19/2012	22:27	267.88	11.5333	25
7/19/2012	22:27	267.88	11.5333	25
7/19/2012	22:28	270.55	11.5852	25
7/19/2012	22:28	270.55	11.5852	25
7/19/2012	22:29	114.04	11.5333	25
7/19/2012	22:29	114.04	11.5333	25
7/19/2012	22:30	270.48	11.5333	25
7/19/2012	22:30	270.48	11.5333	25
7/19/2012	22:31	274.51	11.5333	35
7/19/2012	22:31	274.51	11.5333	35
7/19/2012	22:32	224.96	11.5333	35
7/19/2012	22:32	224.96	11.5333	35
7/19/2012	22:33	204.09	11.5852	35
7/19/2012	22:33	204.09	11.5852	35
7/19/2012	22:34	194.79	11.5852	35
7/19/2012	22:34	194.79	11.5852	35
7/19/2012	22:35	181.15	11.5333	35
7/19/2012	22:35	181.15	11.5333	35
7/19/2012	22:36	169.83	11.5333	35
7/19/2012	22:36	169.83	11.5333	35
7/19/2012	22:37	161.12	11.5852	35
7/19/2012	22:37	161.12	11.5852	35
7/19/2012	22:38	161.38	11.5852	35
7/19/2012	22:38	161.38	11.5852	35
7/19/2012	22:39	159.03	11.6371	15
7/19/2012	22:39	159.03	11.6371	15
7/19/2012	22:40	155.82	11.689	15
7/19/2012	22:40	155.82	11.689	15
7/19/2012	22:41	144.79	11.689	15
7/19/2012	22:41	144.79	11.689	15
7/19/2012	22:42	138.1	11.689	15
7/19/2012	22:42	138.1	11.689	15
7/19/2012	22:43	133.12	11.689	15
7/19/2012	22:43	133.12	11.689	15
7/19/2012	22:44	130.8	11.689	15
7/19/2012	22:44	130.8	11.689	15
7/19/2012	22:45	131.64	11.689	15
7/19/2012	22:45	131.64	11.689	25
7/19/2012	22:46	130.17	11.6371	25
7/19/2012	22:46	130.17	11.6371	25
7/19/2012	22:47	123.77	11.6371	15
7/19/2012	22:47	123.77	11.6371	15
7/19/2012	22:48	120.69	11.5852	15
7/19/2012	22:48	120.69	11.5852	15
7/19/2012	22:49	129.69	11.5852	15
7/19/2012	22:49	129.69	11.5852	15
7/19/2012	22:50	215.61	11.5852	25
7/19/2012	22:50	215.61	11.5852	15
7/19/2012	22:51	289.55	11.5333	25
7/19/2012	22:51	289.55	11.5333	25
7/19/2012	22:52	421.39	11.5852	25
7/19/2012	22:52	421.39	11.5852	25
7/19/2012	22:53	420.09	11.5852	25
7/19/2012	22:53	420.09	11.5852	25
7/19/2012	22:54	344.61	11.5852	15
7/19/2012	22:54	344.61	11.5852	25
7/19/2012	22:55	289.38	11.5333	25
7/19/2012	22:55	289.38	11.5333	15
7/19/2012	22:56	276.05	11.5333	15
7/19/2012	22:56	276.05	11.5333	15
7/19/2012	22:57	376.52	11.5333	15
7/19/2012	22:57	376.52	11.5333	15
7/19/2012	22:58	495.21	11.5333	15
7/19/2012	22:58	495.21	11.5333	15
7/19/2012	22:59	417.49	11.5333	15
7/19/2012	22:59	417.49	11.5333	25
7/19/2012	23:00	338.23	11.5333	25
7/19/2012	23:00	338.23	11.5333	25
7/19/2012	23:01	314.32	11.5333	15
7/19/2012	23:01	314.32	11.5333	15
7/19/2012	23:02	283.72	11.5333	25
7/19/2012	23:02	283.72	11.5333	25
7/19/2012	23:03	255.13	11.5333	15
7/19/2012	23:03	255.13	11.5333	15
7/19/2012	23:04	239.19	11.5333	25
7/19/2012	23:04	239.19	11.5333	25
7/19/2012	23:05	245.55	11.5333	25
7/19/2012	23:05	245.55	11.5333	15
7/19/2012	23:06	451.39	11.5333	15
7/19/2012	23:06	451.39	11.5333	15
7/19/2012	23:07	289.09	11.5333	15
7/19/2012	23:07	289.09	11.5333	15
7/19/2012	23:08	280.06	11.5333	25
7/19/2012	23:08	280.06	11.5333	25
7/19/2012	23:09	291.95	11.5333	25
7/19/2012	23:09	291.95	11.5333	25
7/19/2012	23:10	265.47	11.5333	15
7/19/2012	23:10	265.47	11.5333	25
7/19/2012	23:11	243.35	11.4814	25
7/19/2012	23:11	243.35	11.4814	25
7/19/2012	23:12	239.54	11.4814	25
7/19/2012	23:12	239.54	11.4814	25
7/19/2012	23:13	237.87	11.4295	25
7/19/2012	23:13	237.87	11.4295	25
7/19/2012	23:14	232.91	11.4295	25
7/19/2012	23:14	232.91	11.4295	15
7/19/2012	23:15	230.27	11.4814	15
7/19/2012	23:15	230.27	11.4814	25
7/19/2012	23:16	272.06	11.4814	15
7/19/2012	23:16	272.06	11.4814	25
7/19/2012	23:17	287.67	11.4295	35
7/19/2012	23:17	287.67	11.4295	35
7/19/2012	23:18	294.3	11.3776	35
7/19/2012	23:18	294.3	11.3776	35
7/19/2012	23:19		11.3776	35
7/19/2012	23:19		11.3776	35
7/19/2012	23:20		11.3776	35
7/19/2012	23:20		11.3776	35
7/19/2012	23:21		11.3776	35
7/19/2012	23:21		11.3776	35
7/19/2012	23:22		11.3776	35
7/19/2012	23:22		11.3776	35
7/19/2012	23:23		11.3257	35
7/19/2012	23:23		11.3257	35
7/19/2012	23:24		11.3776	35
7/19/2012	23:24		11.3776	35
7/19/2012	23:25		11.3776	35
7/19/2012	23:25		11.3776	35
7/19/2012	23:26		11.3776	35
7/19/2012	23:26		11.3776	35
7/19/2012	23:27	275.13	11.3257	15
7/19/2012	23:27	275.13	11.3257	35
7/19/2012	23:28	272.72	11.3257	15
7/19/2012	23:28	272.72	11.3257	15
7/19/2012	23:29	257.69	11.2738	15
7/19/2012	23:29	257.69	11.2738	15
7/19/2012	23:30	224.16	11.2738	15
7/19/2012	23:30	224.16	11.2738	15
7/19/2012	23:31	202.57	11.2738	15
7/19/2012	23:31	202.57	11.2738	15
7/19/2012	23:32	191.67	11.2738	15
7/19/2012	23:32	191.67	11.2738	15
7/19/2012	23:33	183.11	11.2738	15
7/19/2012	23:33	183.11	11.2738	15
7/19/2012	23:34	175.62	11.2738	25
7/19/2012	23:34	175.62	11.2738	15
7/19/2012	23:35	167.39	11.2738	25
7/19/2012	23:35	167.39	11.2738	25
7/19/2012	23:36	159.45	11.2738	25
7/19/2012	23:36	159.45	11.2738	25
7/19/2012	23:37	154.45	11.2738	25
7/19/2012	23:37	154.45	11.2738	25
7/19/2012	23:38	185.67	11.2738	25
7/19/2012	23:38	185.67	11.2738	25
7/19/2012	23:39	327.68	11.2219	25
7/19/2012	23:39	327.68	11.2219	25
7/19/2012	23:40	496.92	11.17	25
7/19/2012	23:40	496.92	11.17	15
7/19/2012	23:41	456.6	11.17	15
7/19/2012	23:41	456.6	11.17	15
7/19/2012	23:42	423.79	11.17	15
7/19/2012	23:42	423.79	11.17	15
7/19/2012	23:43	422.22	11.1181	15
7/19/2012	23:43	422.22	11.1181	15
7/19/2012	23:44	418.06	11.1181	15
7/19/2012	23:44	418.06	11.1181	15
7/19/2012	23:45	417.53	11.1181	25
7/19/2012	23:45	417.53	11.1181	25
7/19/2012	23:46	410.69	11.1181	25
7/19/2012	23:46	410.69	11.1181	25
7/19/2012	23:47	410.93	11.1181	25
7/19/2012	23:47	410.93	11.1181	25
7/19/2012	23:48	394.3	11.17	25
7/19/2012	23:48	394.3	11.17	25
7/19/2012	23:49	381.4	11.17	25
7/19/2012	23:49	381.4	11.17	25
7/19/2012	23:50	375.21	11.17	25
7/19/2012	23:50	375.21	11.17	25
7/19/2012	23:51	385.37	11.17	25
7/19/2012	23:51	385.37	11.17	15
7/19/2012	23:52	384.14	11.17	15
7/19/2012	23:52	384.14	11.17	15
7/19/2012	23:53	399.77	11.17	15
7/19/2012	23:53	399.77	11.17	15
7/19/2012	23:54	468.85	11.17	15
7/19/2012	23:54	468.85	11.17	25
7/19/2012	23:55	488.63	11.17	15
7/19/2012	23:55	488.63	11.17	25
7/19/2012	23:56	521.39	11.17	25
7/19/2012	23:56	521.39	11.17	25
7/19/2012	23:57	443.4	11.17	25
7/19/2012	23:57	443.4	11.17	25
7/19/2012	23:58	403.06	11.17	15
7/19/2012	23:58	403.06	11.17	25
7/19/2012	23:59	389.47	11.17	25
7/19/2012	23:59	389.47	11.17	25
7/20/2012	00:00	363.81	11.17	25
7/20/2012	00:00	363.81	11.17	25
7/20/2012	00:01	337.22	11.1181	25
7/20/2012	00:01	337.22	11.1181	25
7/20/2012	00:02	328.94	11.1181	15
7/20/2012	00:02	328.94	11.1181	25
7/20/2012	00:03	420.02	11.1181	25
7/20/2012	00:03	420.02	11.1181	25
7/20/2012	00:04	348.34	11.0662	15
7/20/2012	00:04	348.34	11.0662	25
7/20/2012	00:05	340.91	11.0662	25
7/20/2012	00:05	340.91	11.0662	25
7/20/2012	00:06	317.24	11.0662	25
7/20/2012	00:06	317.24	11.0662	25
7/20/2012	00:07	312.79	11.0662	25
7/20/2012	00:07	312.79	11.0662	35
7/20/2012	00:08	311.83	11.0662	35
7/20/2012	00:08	311.83	11.0662	35
7/20/2012	00:09	317.1	11.0662	35
7/20/2012	00:09	317.1	11.0662	35
7/20/2012	00:10	308.49	11.0143	35
7/20/2012	00:10	308.49	11.0143	35
7/20/2012	00:11	296.05	11.0143	25
7/20/2012	00:11	296.05	11.0143	15
7/20/2012	00:12	290.1	11.0143	15
7/20/2012	00:12	290.1	11.0143	15
7/20/2012	00:13	262.04	11.0662	15
7/20/2012	00:13	262.04	11.0662	15
7/20/2012	00:14	254.32	11.0662	15
7/20/2012	00:14	254.32	11.0662	25
7/20/2012	00:15	239.52	11.0662	25
7/20/2012	00:15	239.52	11.0662	15
7/20/2012	00:16	227.68	11.0662	15
7/20/2012	00:16	227.68	11.0662	15
7/20/2012	00:17		11.0662	15
7/20/2012	00:17		11.0662	15
7/20/2012	00:18		11.0143	25
7/20/2012	00:18		11.0143	25
7/20/2012	00:19		11.0143	25
7/20/2012	00:19		11.0143	15
7/20/2012	00:20		10.9624	15
7/20/2012	00:20		10.9624	35
7/20/2012	00:21		10.9624	35
7/20/2012	00:21		10.9624	35
7/20/2012	00:22		10.9624	15
7/20/2012	00:22		10.9624	15
7/20/2012	00:23		10.9624	15
7/20/2012	00:23		10.9624	25
7/20/2012	00:24		10.9624	35
7/20/2012	00:24		10.9624	35
7/20/2012	00:25		10.9624	35
7/20/2012	00:25		10.9624	25
7/20/2012	00:26	338.44	10.8586	25
7/20/2012	00:26	338.44	10.8586	25
7/20/2012	00:27	344.71	10.8586	25
7/20/2012	00:27	344.71	10.8586	25
7/20/2012	00:28	314.18	10.8586	35
7/20/2012	00:28	314.18	10.8586	35
7/20/2012	00:29	299.24	10.8586	35
7/20/2012	00:29	299.24	10.8586	35
7/20/2012	00:30	282.87	10.8586	35
7/20/2012	00:30	282.87	10.8586	35
7/20/2012	00:31	271.46	10.8586	35
7/20/2012	00:31	271.46	10.8586	35
7/20/2012	00:32	259.25	10.8586	35
7/20/2012	00:32	259.25	10.8586	35
7/20/2012	00:33	292.69	10.9105	35
7/20/2012	00:33	292.69	10.9105	35
7/20/2012	00:34	278.28	10.9105	35
7/20/2012	00:34	278.28	10.9105	15
7/20/2012	00:35	259.11	10.9105	15
7/20/2012	00:35	259.11	10.9105	15
7/20/2012	00:36	237.78	10.8586	25
7/20/2012	00:36	237.78	10.8586	15
7/20/2012	00:37	217.34	10.8586	15
7/20/2012	00:37	217.34	10.8586	25
7/20/2012	00:38	203.93	10.8067	25
7/20/2012	00:38	203.93	10.8067	25
7/20/2012	00:39	190.54	10.7548	25
7/20/2012	00:39	190.54	10.7548	35
7/20/2012	00:40	175.48	10.7548	35
7/20/2012	00:40	175.48	10.7548	35
7/20/2012	00:41	164.52	10.7548	15
7/20/2012	00:41	164.52	10.7548	15
7/20/2012	00:42	160.65	10.7548	25
7/20/2012	00:42	160.65	10.7548	25
7/20/2012	00:43	156.23	10.7548	25
7/20/2012	00:43	156.23	10.7548	25
7/20/2012	00:44	151.81	10.7548	25
7/20/2012	00:44	151.81	10.7548	25
7/20/2012	00:45	155.61	10.7548	25
7/20/2012	00:45	155.61	10.7548	25
7/20/2012	00:46	180.64	10.7548	25
7/20/2012	00:46	180.64	10.7548	25
7/20/2012	00:47	205.45	10.7548	25
7/20/2012	00:47	205.45	10.7548	25
7/20/2012	00:48	214.07	10.7548	25
7/20/2012	00:48	214.07	10.7548	25
7/20/2012	00:49	231.54	10.8067	25
7/20/2012	00:49	231.54	10.8067	25
7/20/2012	00:50	243.44	10.8067	25
7/20/2012	00:50	243.44	10.8067	25
7/20/2012	00:51	232.99	10.8067	25
7/20/2012	00:51	232.99	10.8067	25
7/20/2012	00:52	217.08	10.8067	25
7/20/2012	00:52	217.08	10.8067	35
7/20/2012	00:53	242.3	10.8067	35
7/20/2012	00:53	242.3	10.8067	15
7/20/2012	00:54	244.33	10.7548	25
7/20/2012	00:54	244.33	10.7548	25
7/20/2012	00:55	215.11	10.7548	25
7/20/2012	00:55	215.11	10.7548	25
7/20/2012	00:56	200.73	10.7548	25
7/20/2012	00:56	200.73	10.7548	15
7/20/2012	00:57	182.54	10.7548	25
7/20/2012	00:57	182.54	10.7548	35
7/20/2012	00:58	174.5	10.8067	35
7/20/2012	00:58	174.5	10.8067	35
7/20/2012	00:59	178.27	10.8586	35
7/20/2012	00:59	178.27	10.8586	35
7/20/2012	01:00	169.79	10.8067	35
7/20/2012	01:00	169.79	10.8067	35
7/20/2012	01:01	165.38	10.8067	35
7/20/2012	01:01	165.38	10.8067	35
7/20/2012	01:02	164.78	10.7548	35
7/20/2012	01:02	164.78	10.7548	35
7/20/2012	01:03	163.29	10.7548	35
7/20/2012	01:03	163.29	10.7548	35
7/20/2012	01:04	166.77	10.7548	15
7/20/2012	01:04	166.77	10.7548	15
7/20/2012	01:05	169.62	10.7548	15
7/20/2012	01:05	169.62	10.7548	15
7/20/2012	01:06	162.32	10.7548	25
7/20/2012	01:06	162.32	10.7548	15
7/20/2012	01:07	166.81	10.7548	35
7/20/2012	01:07	166.81	10.7548	35
7/20/2012	01:08	179.82	10.7029	15
7/20/2012	01:08	179.82	10.7029	25
7/20/2012	01:09	193.35	10.7029	25
7/20/2012	01:09	193.35	10.7029	25
7/20/2012	01:10	175.05	10.7029	35
7/20/2012	01:10	175.05	10.7029	35
7/20/2012	01:11	151.75	10.7029	35
7/20/2012	01:11	151.75	10.7029	35
7/20/2012	01:12	142.58	10.7029	35
7/20/2012	01:12	142.58	10.7029	35
7/20/2012	01:13	139.32	10.7548	25
7/20/2012	01:13	139.32	10.7548	25
7/20/2012	01:14	136.94	10.7548	25
7/20/2012	01:14	136.94	10.7548	25
7/20/2012	01:15	140.76	10.7029	25
7/20/2012	01:15	140.76	10.7029	25
7/20/2012	01:16	235.33	10.7029	25
7/20/2012	01:16	235.33	10.7029	25
7/20/2012	01:17	222.34	10.5991	15
7/20/2012	01:17	222.34	10.5991	15
7/20/2012	01:18	233.52	10.5991	15
7/20/2012	01:18	233.52	10.5991	15
7/20/2012	01:19		10.5991	15
7/20/2012	01:19		10.5991	15
7/20/2012	01:20		10.5991	15
7/20/2012	01:20		10.5991	15
7/20/2012	01:21		10.651	15
7/20/2012	01:21		10.651	15
7/20/2012	01:22		10.651	15
7/20/2012	01:22		10.651	15
7/20/2012	01:23		10.5991	15
7/20/2012	01:23		10.5991	15
7/20/2012	01:24		10.5472	15
7/20/2012	01:24		10.5472	15
7/20/2012	01:25		10.5472	15
7/20/2012	01:25		10.5472	15
7/20/2012	01:26	178.93	10.5991	15
7/20/2012	01:26	178.93	10.5991	15
7/20/2012	01:27	162.08	10.651	15
7/20/2012	01:27	162.08	10.651	15
7/20/2012	01:28	161.14	10.651	15
7/20/2012	01:28	161.14	10.651	15
7/20/2012	01:29	170.42	10.5991	15
7/20/2012	01:29	170.42	10.5991	15
7/20/2012	01:30	259.08	10.5991	15
7/20/2012	01:30	259.08	10.5991	15
7/20/2012	01:31	402.59	10.4953	15
7/20/2012	01:31	402.59	10.4953	15
7/20/2012	01:32	362.4	10.4953	15
7/20/2012	01:32	362.4	10.4953	15
7/20/2012	01:33	412.75	10.4434	15
7/20/2012	01:33	412.75	10.4434	15
7/20/2012	01:34	442.79	10.4434	15
7/20/2012	01:34	442.79	10.4434	15
7/20/2012	01:35	462.48	10.3915	15
7/20/2012	01:35	462.48	10.3915	15
7/20/2012	01:36	483.92	10.3396	15
7/20/2012	01:36	483.92	10.3396	15
7/20/2012	01:37	485.79	10.3396	15
7/20/2012	01:37	485.79	10.3396	15
7/20/2012	01:38	584.3	10.3396	15
7/20/2012	01:38	584.3	10.3396	15
7/20/2012	01:39	563.54	10.3396	15
7/20/2012	01:39	563.54	10.3396	15
7/20/2012	01:40	578.34	10.3396	15
7/20/2012	01:40	578.34	10.3396	15
7/20/2012	01:41	615.04	10.2877	25
7/20/2012	01:41	615.04	10.2877	25
7/20/2012	01:42	466.99	10.3396	25
7/20/2012	01:42	466.99	10.3396	25
7/20/2012	01:43	559.14	10.2877	25
7/20/2012	01:43	559.14	10.2877	25
7/20/2012	01:44	670.52	10.2877	25
7/20/2012	01:44	670.52	10.2877	25
7/20/2012	01:45	670.48	10.3396	25
7/20/2012	01:45	670.48	10.3396	25
7/20/2012	01:46	542.86	10.3396	25
7/20/2012	01:46	542.86	10.3396	25
7/20/2012	01:47	510.54	10.3396	15
7/20/2012	01:47	510.54	10.3396	15
7/20/2012	01:48	550.74	10.3396	15
7/20/2012	01:48	550.74	10.3396	25
7/20/2012	01:49	559.67	10.3396	25
7/20/2012	01:49	559.67	10.3396	25
7/20/2012	01:50	619.77	10.2877	15
7/20/2012	01:50	619.77	10.2877	25
7/20/2012	01:51	517.66	10.3396	25
7/20/2012	01:51	517.66	10.3396	25
7/20/2012	01:52	468.9	10.2877	25
7/20/2012	01:52	468.9	10.2877	25
7/20/2012	01:53	397.02	10.2877	25
7/20/2012	01:53	397.02	10.2877	25
7/20/2012	01:54	377.47	10.2877	25
7/20/2012	01:54	377.47	10.2877	25
7/20/2012	01:55	369.51	10.2877	25
7/20/2012	01:55	369.51	10.2877	25
7/20/2012	01:56	349.59	10.2358	25
7/20/2012	01:56	349.59	10.2358	25
7/20/2012	01:57	340.15	10.2358	15
7/20/2012	01:57	340.15	10.2358	25
7/20/2012	01:58	319.33	10.2358	25
7/20/2012	01:58	319.33	10.2358	35
7/20/2012	01:59	307.41	10.2358	35
7/20/2012	01:59	307.41	10.2358	35
7/20/2012	02:00	301.22	10.1839	35
7/20/2012	02:00	301.22	10.1839	35
7/20/2012	02:01	289.56	10.1839	35
7/20/2012	02:01	289.56	10.1839	35
7/20/2012	02:02	279.93	10.1839	35
7/20/2012	02:02	279.93	10.1839	35
7/20/2012	02:03	279.68	10.132	35
7/20/2012	02:03	279.68	10.132	35
7/20/2012	02:04	262.16	10.132	35
7/20/2012	02:04	262.16	10.132	35
7/20/2012	02:05	255.08	10.132	35
7/20/2012	02:05	255.08	10.132	35
7/20/2012	02:06	249.57	10.132	35
7/20/2012	02:06	249.57	10.132	15
7/20/2012	02:07	246.65	10.132	15
7/20/2012	02:07	246.65	10.132	15
7/20/2012	02:08	234.34	10.1839	15
7/20/2012	02:08	234.34	10.1839	15
7/20/2012	02:09	224.13	10.1839	15
7/20/2012	02:09	224.13	10.1839	15
7/20/2012	02:10	230.37	10.132	35
7/20/2012	02:10	230.37	10.132	15
7/20/2012	02:11	212.38	10.1839	25
7/20/2012	02:11	212.38	10.1839	25
7/20/2012	02:12	196.16	10.1839	25
7/20/2012	02:12	196.16	10.1839	25
7/20/2012	02:13	180.17	10.1839	25
7/20/2012	02:13	180.17	10.1839	25
7/20/2012	02:14	170.76	10.132	25
7/20/2012	02:14	170.76	10.132	25
7/20/2012	02:15	165.98	10.132	25
7/20/2012	02:15	165.98	10.132	25
7/20/2012	02:16	160.89	10.132	25
7/20/2012	02:16	160.89	10.132	25
7/20/2012	02:17	156.42	10.0801	25
7/20/2012	02:17	156.42	10.0801	25
7/20/2012	02:18	151.66	10.0282	25
7/20/2012	02:18	151.66	10.0282	25
7/20/2012	02:19	154.22	10.0282	25
7/20/2012	02:19	154.22	10.0282	25
7/20/2012	02:20		10.0282	25
7/20/2012	02:20		10.0282	25
7/20/2012	02:21		10.0282	25
7/20/2012	02:21		10.0282	25
7/20/2012	02:22		10.0282	25
7/20/2012	02:22		10.0282	25
7/20/2012	02:23		10.0282	25
7/20/2012	02:23		10.0282	25
7/20/2012	02:24		10.0282	25
7/20/2012	02:24		10.0282	25
7/20/2012	02:25		10.0282	15
7/20/2012	02:25		10.0282	15
7/20/2012	02:26		10.0801	15
7/20/2012	02:26		10.0801	15
7/20/2012	02:27	136.18	10.0801	15
7/20/2012	02:27	136.18	10.0801	15
7/20/2012	02:28	134.7	10.0282	15
7/20/2012	02:28	134.7	10.0282	15
7/20/2012	02:29	130.9	10.0282	15
7/20/2012	02:29	130.9	10.0282	15
7/20/2012	02:30	127.39	10.0282	15	last wake
7/20/2012	02:30	127.39	10.0282	25
7/20/2012	02:31	125.059	9.9763	15
7/20/2012	02:31	125.059	9.9763	25
7/20/2012	02:32	124.193	9.8725	15
7/20/2012	02:32	124.193	9.8725	25
7/20/2012	02:33	120.978	9.8725	15
7/20/2012	02:33	120.978	9.8725	25
7/20/2012	02:34	119.818	9.9244	25
7/20/2012	02:34	119.818	9.9244	25
7/20/2012	02:35	118.072	9.8725	25
7/20/2012	02:35	118.072	9.8725	25
7/20/2012	02:36	116.912	9.9244	25
7/20/2012	02:36	116.912	9.9244	25
7/20/2012	02:37	118.394	9.8725	15
7/20/2012	02:37	118.394	9.8725	25
7/20/2012	02:38	119.641	9.8725	15
7/20/2012	02:38	119.641	9.8725	15
7/20/2012	02:39	126.481	9.8725	15
7/20/2012	02:39	126.481	9.8725	25
7/20/2012	02:40	235.412	9.8725	25
7/20/2012	02:40	235.412	9.8725	25
7/20/2012	02:41	371.387	9.8725	25
7/20/2012	02:41	371.387	9.8725	25
7/20/2012	02:42	247.649	9.8725	25
7/20/2012	02:42	247.649	9.8725	15
7/20/2012	02:43	222.121	9.8206	25
7/20/2012	02:43	222.121	9.8206	25
7/20/2012	02:44	206.281	9.7687	25
7/20/2012	02:44	206.281	9.7687	25
7/20/2012	02:45	180.335	9.7687	25
7/20/2012	02:45	180.335	9.7687	25
7/20/2012	02:46	163.446	9.7687	25
7/20/2012	02:46	163.446	9.7687	25
7/20/2012	02:47	154.065	9.7168	25
7/20/2012	02:47	154.065	9.7168	25
7/20/2012	02:48	145.566	9.7687	25
7/20/2012	02:48	145.566	9.7687	25
7/20/2012	02:49	139.141	9.7168	25
7/20/2012	02:49	139.141	9.7168	25
7/20/2012	02:50	133.325	9.7687	15
7/20/2012	02:50	133.325	9.7687	35
7/20/2012	02:51	131.877	9.7687	35
7/20/2012	02:51	131.877	9.7687	35
7/20/2012	02:52	126.378	9.7168	35
7/20/2012	02:52	126.378	9.7168	35
7/20/2012	02:53	122.065	9.7168	35
7/20/2012	02:53	122.065	9.7168	35
7/20/2012	02:54	119.222	9.7168	35
7/20/2012	02:54	119.222	9.7168	35
7/20/2012	02:55	116.207	9.7168	35
7/20/2012	02:55	116.207	9.7168	35
7/20/2012	02:56	119.541	9.7168	35
7/20/2012	02:56	119.541	9.7168	35
7/20/2012	02:57	115.195	9.7168	15
7/20/2012	02:57	115.195	9.7168	25
7/20/2012	02:58	113.756	9.7687	25
7/20/2012	02:58	113.756	9.7687	15
7/20/2012	02:59	110.573	9.8206	25
7/20/2012	02:59	110.573	9.8206	25
7/20/2012	03:00	108.917	9.8725	25
7/20/2012	03:00	108.917	9.8725	25
7/20/2012	03:01	106.398	9.8725	25
7/20/2012	03:01	106.398	9.8725	25
7/20/2012	03:02	105.255	9.8725	25
7/20/2012	03:02	105.255	9.8725	25
7/20/2012	03:03	101.677	9.9244	25
7/20/2012	03:03	101.677	9.9244	25
7/20/2012	03:04	101.519	9.8725	25
7/20/2012	03:04	101.519	9.8725	25
7/20/2012	03:05	101.042	9.9244	25
7/20/2012	03:05	101.042	9.9244	25
7/20/2012	03:06	100.969	9.9244	25
7/20/2012	03:06	100.969	9.9244	25
7/20/2012	03:07	98.667	9.8725	25
7/20/2012	03:07	98.667	9.8725	25
7/20/2012	03:08	95.496	9.8725	25
7/20/2012	03:08	95.496	9.8725	25
7/20/2012	03:09	95.98	9.8725	25
7/20/2012	03:09	95.98	9.8725	25
7/20/2012	03:10	101.429	9.8206	25
7/20/2012	03:10	101.429	9.8206	25
7/20/2012	03:11	106.832	9.7687	25
7/20/2012	03:11	106.832	9.7687	25
7/20/2012	03:12	108.294	9.7168	25
7/20/2012	03:12	108.294	9.7168	25
7/20/2012	03:13	106.883	9.7168	25
7/20/2012	03:13	106.883	9.7168	25
7/20/2012	03:14	103.578	9.6649	25
7/20/2012	03:14	103.578	9.6649	25
7/20/2012	03:15	99.18	9.613	25
7/20/2012	03:15	99.18	9.613	25
7/20/2012	03:16	95.852	9.613	25
7/20/2012	03:16	95.852	9.613	25
7/20/2012	03:17	93.326	9.6649	25
7/20/2012	03:17	93.326	9.6649	25
7/20/2012	03:18	91.689	9.6649	25
7/20/2012	03:18	91.689	9.6649	25
7/20/2012	03:19		9.7168	25
7/20/2012	03:19		9.7168	25
7/20/2012	03:20		9.7168	25
7/20/2012	03:20		9.7168	25
7/20/2012	03:21		9.7168	25
7/20/2012	03:21		9.7168	25
7/20/2012	03:22		9.6649	25
7/20/2012	03:22		9.6649	25
7/20/2012	03:23		9.7168	25
7/20/2012	03:23		9.7168	25
7/20/2012	03:24		9.7168	25
7/20/2012	03:24		9.7168	25
7/20/2012	03:24		9.7168	25
7/20/2012	03:24		9.7168	25
7/20/2012	03:25		9.7168	25
7/20/2012	03:25		9.7168	25
7/20/2012	03:26	82.178	9.7168	25
7/20/2012	03:26	82.178	9.7168	25
7/20/2012	03:27	82.316	9.7168	25
7/20/2012	03:27	82.316	9.7168	25
7/20/2012	03:28	80.824	9.7687	25
7/20/2012	03:28	80.824	9.7687	25
7/20/2012	03:29	80.799	9.7687	25
7/20/2012	03:29	80.799	9.7687	25
7/20/2012	03:30	81.069	9.7687	25
7/20/2012	03:30	81.069	9.7687	25
7/20/2012	03:31	80.006	9.7687	25
7/20/2012	03:31	80.006	9.7687	25
7/20/2012	03:32	78.5	9.7687	25
7/20/2012	03:32	78.5	9.7687	25
7/20/2012	03:33	77.892	9.7687	25
7/20/2012	03:33	77.892	9.7687	35
7/20/2012	03:34	78.16	9.8206	35
7/20/2012	03:34	78.16	9.8206	35
7/20/2012	03:35	78.72	9.8725	35
7/20/2012	03:35	78.72	9.8725	35
7/20/2012	03:36	76.792	9.8206	35
7/20/2012	03:36	76.792	9.8206	35
7/20/2012	03:37	76.768	9.8206	35
7/20/2012	03:37	76.768	9.8206	15
7/20/2012	03:38	76.605	9.8206	35
7/20/2012	03:38	76.605	9.8206	35
7/20/2012	03:39	75.987	9.7687	35
7/20/2012	03:39	75.987	9.7687	35
7/20/2012	03:40	75.522	9.8206	35
7/20/2012	03:40	75.522	9.8206	35
7/20/2012	03:41	74.776	9.7687	35
7/20/2012	03:41	74.776	9.7687	35
7/20/2012	03:42	76.082	9.7168	15
7/20/2012	03:42	76.082	9.7168	15
7/20/2012	03:43	75.176	9.613	15
7/20/2012	03:43	75.176	9.613	15
7/20/2012	03:44	74.859	9.5611	25
7/20/2012	03:44	74.859	9.5611	25
7/20/2012	03:45	74.247	9.5611	25
7/20/2012	03:45	74.247	9.5611	25
7/20/2012	03:46	72.755	9.5092	25
7/20/2012	03:46	72.755	9.5092	25
7/20/2012	03:47	72.144	9.5092	25
7/20/2012	03:47	72.144	9.5092	25
7/20/2012	03:48	71.826	9.5611	25
7/20/2012	03:48	71.826	9.5611	25
7/20/2012	03:49	73.27	9.5611	25
7/20/2012	03:49	73.27	9.5611	15
7/20/2012	03:50	74.42	9.613	15
7/20/2012	03:50	74.42	9.613	25
7/20/2012	03:51	68.161	9.6649	25
7/20/2012	03:51	68.161	9.6649	25
7/20/2012	03:52	67.827	9.7168	25
7/20/2012	03:52	67.827	9.7168	25
7/20/2012	03:53	69.838	9.7168	25
7/20/2012	03:53	69.838	9.7168	25
7/20/2012	03:54	71.7	9.7168	25
7/20/2012	03:54	71.7	9.7168	25
7/20/2012	03:55	73.133	9.7168	25
7/20/2012	03:55	73.133	9.7168	25
7/20/2012	03:56	74.276	9.6649	25
7/20/2012	03:56	74.276	9.6649	25
7/20/2012	03:57	75.57	9.6649	25
7/20/2012	03:57	75.57	9.6649	25
7/20/2012	03:58	76.718	9.613	25
7/20/2012	03:58	76.718	9.613	25
7/20/2012	03:59	78.005	9.613	25
7/20/2012	03:59	78.005	9.613	25
7/20/2012	04:00	77.397	9.5092	25
7/20/2012	04:00	77.397	9.5092	25
7/20/2012	04:01	74.301	9.5092	25
7/20/2012	04:01	74.301	9.5092	25
7/20/2012	04:02	71.8	9.5092	25
7/20/2012	04:02	71.8	9.5092	25
7/20/2012	04:03	70.902	9.5092	25
7/20/2012	04:03	70.902	9.5092	25
7/20/2012	04:04	70.004	9.5092	25
7/20/2012	04:04	70.004	9.5092	25
7/20/2012	04:05	73.33	9.5092	25
7/20/2012	04:05	73.33	9.5092	25
7/20/2012	04:06	70.69	9.5611	25
7/20/2012	04:06	70.69	9.5611	25
7/20/2012	04:07	70.957	9.613	25
7/20/2012	04:07	70.957	9.613	25
7/20/2012	04:08	69.016	9.613	25
7/20/2012	04:08	69.016	9.613	25
7/20/2012	04:09	68.272	9.5611	25
7/20/2012	04:09	68.272	9.5611	25
7/20/2012	04:10	67.08	9.5092	25
7/20/2012	04:10	67.08	9.5092	25
7/20/2012	04:11	67.056	9.4573	25
7/20/2012	04:11	67.056	9.4573	25
7/20/2012	04:12	66.872	9.4573	25
7/20/2012	04:12	66.872	9.4573	25
7/20/2012	04:13	67.726	9.4054	25
7/20/2012	04:13	67.726	9.4054	25
7/20/2012	04:14	65.233	9.3535	25
7/20/2012	04:14	65.233	9.3535	15
7/20/2012	04:15	64.206	9.3535	25
7/20/2012	04:15	64.206	9.3535	25
7/20/2012	04:16	63.891	9.3535	25
7/20/2012	04:16	63.891	9.3535	25
7/20/2012	04:17	64.158	9.3016	25
7/20/2012	04:17	64.158	9.3016	25
7/20/2012	04:18	64.298	9.3016	25
7/20/2012	04:18	64.298	9.3016	25
7/20/2012	04:19		9.3016	25
7/20/2012	04:19		9.3016	25
7/20/2012	04:20		9.3016	25
7/20/2012	04:20		9.3016	25
7/20/2012	04:21		9.3016	25
7/20/2012	04:21		9.3016	25
7/20/2012	04:22		9.3016	25
7/20/2012	04:22		9.3016	25
7/20/2012	04:23		9.3016	25
7/20/2012	04:23		9.3016	25
7/20/2012	04:24		9.3535	25
7/20/2012	04:24		9.3535	25
7/20/2012	04:24		9.3535	25
7/20/2012	04:24		9.3535	25
7/20/2012	04:25		9.3535	25
7/20/2012	04:25		9.3535	25
7/20/2012	04:26	58.988	9.4573	25
7/20/2012	04:26	58.988	9.4573	25
7/20/2012	04:27	59.265	9.4573	25
7/20/2012	04:27	59.265	9.4573	25
7/20/2012	04:28	59.542	9.4573	25
7/20/2012	04:28	59.542	9.4573	25
7/20/2012	04:29	58.246	9.4573	25
7/20/2012	04:29	58.246	9.4573	25
7/20/2012	04:30	58.347	9.5092	25
7/20/2012	04:30	58.347	9.5092	25
7/20/2012	04:31	59.207	9.5092	25
7/20/2012	04:31	59.207	9.5092	25
7/20/2012	04:32	59.192	9.5092	25
7/20/2012	04:32	59.192	9.5092	25
7/20/2012	04:33	57.721	9.5092	25
7/20/2012	04:33	57.721	9.5092	25
7/20/2012	04:34	57.883	9.5092	25
7/20/2012	04:34	57.883	9.5092	25
7/20/2012	04:35	57.868	9.5092	25
7/20/2012	04:35	57.868	9.5092	25
7/20/2012	04:36	56.4	9.613	25
7/20/2012	04:36	56.4	9.613	25
7/20/2012	04:37	57.724	9.613	25
7/20/2012	04:37	57.724	9.613	25
7/20/2012	04:38	56.726	9.613	25
7/20/2012	04:38	56.726	9.613	25
7/20/2012	04:39	56.937	9.613	25
7/20/2012	04:39	56.937	9.613	25
7/20/2012	04:40	58.958	9.6649	25
7/20/2012	04:40	58.958	9.6649	25
7/20/2012	04:41	56.505	9.7168	25
7/20/2012	04:41	56.505	9.7168	25
7/20/2012	04:42	56.312	9.7168	25
7/20/2012	04:42	56.312	9.7168	25
7/20/2012	04:43	56.007	9.7687	25
7/20/2012	04:43	56.007	9.7687	25
7/20/2012	04:44	55.12	9.8725	25
7/20/2012	04:44	55.12	9.8725	25
7/20/2012	04:45	57.027	9.8725	25
7/20/2012	04:45	57.027	9.8725	25
7/20/2012	04:46	55.673	9.7687	25
7/20/2012	04:46	55.673	9.7687	25
7/20/2012	04:47	55.548	9.7687	25
7/20/2012	04:47	55.548	9.7687	25
7/20/2012	04:48	55.533	9.7687	25
7/20/2012	04:48	55.533	9.7687	25
7/20/2012	04:49	54.466	9.7168	25
7/20/2012	04:49	54.466	9.7168	25
7/20/2012	04:50	53.87	9.6649	25
7/20/2012	04:50	53.87	9.6649	25
7/20/2012	04:51	54.146	9.6649	25
7/20/2012	04:51	54.146	9.6649	25
7/20/2012	04:52	55.185	9.6649	25
7/20/2012	04:52	55.185	9.6649	25
7/20/2012	04:53	54.009	9.6649	25
7/20/2012	04:53	54.009	9.6649	25
7/20/2012	04:54	51.964	9.6649	25
7/20/2012	04:54	51.964	9.6649	25
7/20/2012	04:55	52.738	9.613	25
7/20/2012	04:55	52.738	9.613	25
7/20/2012	04:56	52.245	9.613	25
7/20/2012	04:56	52.245	9.613	25
7/20/2012	04:57	53.106	9.5611	25
7/20/2012	04:57	53.106	9.5611	25
7/20/2012	04:58	51.529	9.5611	25
7/20/2012	04:58	51.529	9.5611	25
7/20/2012	04:59	50.541	9.5611	25
7/20/2012	04:59	50.541	9.5611	25
7/20/2012	05:00	50.918	9.5092	25
7/20/2012	05:00	50.918	9.5092	25
7/20/2012	05:01	51.965	9.5092	25
7/20/2012	05:01	51.965	9.5092	25
7/20/2012	05:02	51.951	9.4573	25
7/20/2012	05:02	51.951	9.4573	25
7/20/2012	05:03	49.901	9.4573	35
7/20/2012	05:03	49.901	9.4573	35
7/20/2012	05:04	49.497	9.4054	35
7/20/2012	05:04	49.497	9.4054	35
7/20/2012	05:05	49.095	9.4054	35
7/20/2012	05:05	49.095	9.4054	35
7/20/2012	05:06	48.598	9.3535	25
7/20/2012	05:06	48.598	9.3535	25
7/20/2012	05:07	47.902	9.2497	25
7/20/2012	05:07	47.902	9.2497	25
7/20/2012	05:08	48.956	9.1978	25
7/20/2012	05:08	48.956	9.1978	25
7/20/2012	05:09	46.906	9.1978	25
7/20/2012	05:09	46.906	9.1978	25
7/20/2012	05:10	47.089	9.1459	25
7/20/2012	05:10	47.089	9.1459	25
7/20/2012	05:11	48.428	9.1459	25
7/20/2012	05:11	48.428	9.1459	25
7/20/2012	05:12	47.059	9.1459	25
7/20/2012	05:12	47.059	9.1459	25
7/20/2012	05:13	46.649	9.1978	25
7/20/2012	05:13	46.649	9.1978	25
7/20/2012	05:14	46.833	9.1978	25
7/20/2012	05:14	46.833	9.1978	25
7/20/2012	05:15	47.203	9.1459	25
7/20/2012	05:15	47.203	9.1459	25
7/20/2012	05:16	47.292	9.094	25
7/20/2012	05:16	47.292	9.094	25
7/20/2012	05:17	46.789	9.0421	25
7/20/2012	05:17	46.789	9.0421	25
7/20/2012	05:18	46.392	9.094	25
7/20/2012	05:18	46.392	9.094	25
7/20/2012	05:19		9.1459	25
7/20/2012	05:19		9.1459	25
7/20/2012	05:20		9.1978	25
7/20/2012	05:20		9.1978	25
7/20/2012	05:21		9.1978	25
7/20/2012	05:21		9.1978	25
7/20/2012	05:22		9.1459	25
7/20/2012	05:22		9.1459	25
7/20/2012	05:23		9.094	25
7/20/2012	05:23		9.094	25
7/20/2012	05:24		9.094	25
7/20/2012	05:24		9.094	25
7/20/2012	05:24		9.094	25
7/20/2012	05:24		9.094	25
7/20/2012	05:25		9.094	25
7/20/2012	05:25		9.094	25
7/20/2012	05:26		9.1459	25
7/20/2012	05:26		9.1459	25
7/20/2012	05:27	44.196	9.094	25
7/20/2012	05:27	44.196	9.094	25
7/20/2012	05:28	47.046	9.0421	25
7/20/2012	05:28	47.046	9.0421	25
7/20/2012	05:29	44.076	9.0421	25
7/20/2012	05:29	44.076	9.0421	25
7/20/2012	05:30	43.764	9.0421	25
7/20/2012	05:30	43.764	9.0421	25
7/20/2012	05:31	44.25	9.0421	25
7/20/2012	05:31	44.25	9.0421	25
7/20/2012	05:32	43.264	9.0421	25
7/20/2012	05:32	43.264	9.0421	25
7/20/2012	05:33	43.456	8.9902	25
7/20/2012	05:33	43.456	8.9902	25
7/20/2012	05:34	42.098	8.9383	25
7/20/2012	05:34	42.098	8.9383	25
7/20/2012	05:35	42.498	8.9383	25
7/20/2012	05:35	42.498	8.9383	25
7/20/2012	05:36	42.273	8.8864	25
7/20/2012	05:36	42.273	8.8864	25
7/20/2012	05:37	41.507	8.8345	25
7/20/2012	05:37	41.507	8.8345	25
7/20/2012	05:38	42.569	8.8345	25
7/20/2012	05:38	42.569	8.8345	25
7/20/2012	05:39	38.703	8.7826	25
7/20/2012	05:39	38.703	8.7826	25
7/20/2012	05:40	40.003	8.7826	25
7/20/2012	05:40	40.003	8.7826	25
7/20/2012	05:41	38.959	8.6788	25
7/20/2012	05:41	38.959	8.6788	25
7/20/2012	05:42	40.922	8.7307	25
7/20/2012	05:42	40.922	8.7307	25
7/20/2012	05:43	39.235	8.7307	25
7/20/2012	05:43	39.235	8.7307	25
7/20/2012	05:44	37.245	8.7826	25
7/20/2012	05:44	37.245	8.7826	25
7/20/2012	05:45	37.518	8.7826	25
7/20/2012	05:45	37.518	8.7826	25
7/20/2012	05:46	38.006	8.7826	25
7/20/2012	05:46	38.006	8.7826	25
7/20/2012	05:47	38.065	8.7826	25
7/20/2012	05:47	38.065	8.7826	25
7/20/2012	05:48	37.683	8.8345	25
7/20/2012	05:48	37.683	8.8345	25
7/20/2012	05:49	38.321	8.7826	25
7/20/2012	05:49	38.321	8.7826	25
7/20/2012	05:50	36.78	8.6788	25
7/20/2012	05:50	36.78	8.6788	25
7/20/2012	05:51	35.527	8.6788	25
7/20/2012	05:51	35.527	8.6788	25
7/20/2012	05:52	33.919	8.6269	25
7/20/2012	05:52	33.919	8.6269	25
7/20/2012	05:53	33.834	8.6269	25
7/20/2012	05:53	33.834	8.6269	25
7/20/2012	05:54	34.465	8.575	25
7/20/2012	05:54	34.465	8.575	25
7/20/2012	05:55	36.696	8.575	25
7/20/2012	05:55	36.696	8.575	25
7/20/2012	05:56	34.073	8.6269	5
7/20/2012	05:56	34.073	8.6269	5
7/20/2012	05:57	32.319	8.6269	5
7/20/2012	05:57	32.319	8.6269	5
7/20/2012	05:58	32.624	8.6269	5
7/20/2012	05:58	32.624	8.6269	5
7/20/2012	05:59	31.667	8.575	5
7/20/2012	05:59	31.667	8.575	5
7/20/2012	06:00	34.141	8.4712	5
7/20/2012	06:00	34.141	8.4712	5
7/20/2012	06:01	31.736	8.4712	5
7/20/2012	06:01	31.736	8.4712	5
7/20/2012	06:02	34.194	8.4712	5
7/20/2012	06:02	34.194	8.4712	5
7/20/2012	06:03	31.801	8.575	5
7/20/2012	06:03	31.801	8.575	5
7/20/2012	06:04	31.27	8.6788	5
7/20/2012	06:04	31.27	8.6788	5
7/20/2012	06:05	29.808	8.7307	5
7/20/2012	06:05	29.808	8.7307	5
7/20/2012	06:06	32.103	8.7826	5
7/20/2012	06:06	32.103	8.7826	5
7/20/2012	06:07	33.546	8.8345	5
7/20/2012	06:07	33.546	8.8345	5
7/20/2012	06:08	29.528	8.8345	5
7/20/2012	06:08	29.528	8.8345	5
7/20/2012	06:09	31.412	8.8345	5
7/20/2012	06:09	31.412	8.8345	5
7/20/2012	06:10	32.036	8.7826	5
7/20/2012	06:10	32.036	8.7826	5
7/20/2012	06:11	30.104	8.7826	5
7/20/2012	06:11	30.104	8.7826	5
7/20/2012	06:12	29.8	8.7826	5
7/20/2012	06:12	29.8	8.7826	5
7/20/2012	06:13	28.692	8.6269	5
7/20/2012	06:13	28.692	8.6269	5
7/20/2012	06:14	26.003	8.575	5
7/20/2012	06:14	26.003	8.575	5
7/20/2012	06:15	27.349	8.5231	5
7/20/2012	06:15	27.349	8.5231	5
7/20/2012	06:16		8.5231	5
7/20/2012	06:16		8.5231	5
7/20/2012	06:17		8.4712	5
7/20/2012	06:17		8.4712	5
7/20/2012	06:18		8.4193	5
7/20/2012	06:18		8.4193	5
7/20/2012	06:19		8.4193	5
7/20/2012	06:19		8.4193	5
7/20/2012	06:20		8.4193	5
7/20/2012	06:20		8.4193	5
7/20/2012	06:21		8.4193	5
7/20/2012	06:21		8.4193	5
7/20/2012	06:22		8.3674	5
7/20/2012	06:22		8.3674	5
7/20/2012	06:23		8.4193	5
7/20/2012	06:23		8.4193	5
7/20/2012	06:24		8.4193	5
7/20/2012	06:24		8.4193	5
7/20/2012	06:24		8.4193	5
7/20/2012	06:24		8.4193	5
7/20/2012	06:25		8.4193	5
7/20/2012	06:25		8.4193	5
7/20/2012	06:26		8.4193	5
7/20/2012	06:26		8.4193	5
7/20/2012	06:27		8.4193	5
7/20/2012	06:27		8.4193	5
7/20/2012	06:28		8.4193	5
7/20/2012	06:28		8.4193	5
7/20/2012	06:29		8.4193	5
7/20/2012	06:29		8.4193	5
7/20/2012	06:30		8.4193	5
7/20/2012	06:30		8.4193	5
7/20/2012	06:31		8.4193	5
7/20/2012	06:31		8.4193	5
7/20/2012	06:32		8.3674	5
7/20/2012	06:32		8.3674	5
7/20/2012	06:33		8.3674	5
7/20/2012	06:33		8.3674	5
7/20/2012	06:34		8.4193	5
7/20/2012	06:34		8.4193	5
7/20/2012	06:35		8.4193	5
7/20/2012	06:35		8.4193	5
7/20/2012	06:36		8.4193	5
7/20/2012	06:36		8.4193	5
7/20/2012	06:37		8.4193	5
7/20/2012	06:37		8.4193	5
7/20/2012	06:38		8.4193	5
7/20/2012	06:38		8.4193	5
7/20/2012	06:39		8.4712	5
7/20/2012	06:39		8.4712	5
7/20/2012	06:40		8.4193	5
7/20/2012	06:40		8.4193	5
7/20/2012	06:41		8.4712	5
7/20/2012	06:41		8.4712	5
7/20/2012	06:42		8.4193	5
7/20/2012	06:42		8.4193	5
7/20/2012	06:43		8.4712	5
7/20/2012	06:43		8.4712	5
7/20/2012	06:44		8.4712	5
7/20/2012	06:44		8.4712	5
7/20/2012	06:45		8.4712	5
7/20/2012	06:45		8.4712	5
7/20/2012	06:46		8.5231	5
7/20/2012	06:46		8.5231	5
7/20/2012	06:47		8.5231	5
7/20/2012	06:47		8.5231	5
7/20/2012	06:48		8.575	5
7/20/2012	06:48		8.575	5
7/20/2012	06:49		8.6269	5
7/20/2012	06:49		8.6269	5
7/20/2012	06:50		8.6269	5
7/20/2012	06:50		8.6269	5
7/20/2012	06:51		8.575	5
7/20/2012	06:51		8.575	5
7/20/2012	06:52		8.4712	5
7/20/2012	06:52		8.4712	5
7/20/2012	06:53		8.4712	5
7/20/2012	06:53		8.4712	5
7/20/2012	06:54		8.4712	5
7/20/2012	06:54		8.4712	5
7/20/2012	06:55		8.575	5
7/20/2012	06:55		8.575	5
7/20/2012	06:56		8.5231	5
7/20/2012	06:56		8.5231	5
7/20/2012	06:57		8.575	5
7/20/2012	06:57		8.575	5
7/20/2012	06:58		8.5231	5
7/20/2012	06:58		8.5231	5
7/20/2012	06:59		8.575	5
7/20/2012	06:59		8.575	5
7/20/2012	07:00		8.575	5
7/20/2012	07:00		8.575	5
7/20/2012	07:01		8.575	5
7/20/2012	07:01		8.575	5
7/20/2012	07:02		8.6269	5
7/20/2012	07:02		8.6269	5
7/20/2012	07:03		8.6269	5
7/20/2012	07:03		8.6269	5
7/20/2012	07:04		8.6269	5
7/20/2012	07:04		8.6269	5

## Sheet: Tsk_Th
Date	Time	T_sk	T_h										T_sk		T_h
7/16/2012	13:10:00	15.75	16.104
2012-07-16	14:09:00	16	16.104
2012-07-16	15:08:00	15.75	16.104
2012-07-16	16:07:00	16	15.603
2012-07-16	17:06:00	15.75	15.101		T_sk	Skin Temperature
2012-07-16	18:05:00	15.75	14.599		T_h	Temperature hibernaculum
2012-07-16	19:04:00	15.5	14.599
2012-07-16	20:03:00	15.25	14.097
2012-07-16	21:02:00	15.25	14.097
2012-07-16	22:01:00	15	13.595
2012-07-16	23:00:00	14.75	13.595
2012-07-17	23:59:00	14.75	13.595
2012-07-17	1900-01-01 00:58:00	14.75	13.595
2012-07-17	1900-01-01 01:57:00	14.5	13.595
2012-07-17	1900-01-01 02:56:00	14.5	13.093
2012-07-17	1900-01-01 03:55:00	14.25	13.093
2012-07-17	1900-01-01 04:54:00	14.25	13.093
2012-07-17	1900-01-01 05:53:00	14	12.591
2012-07-17	1900-01-01 06:52:00	14	12.591
2012-07-17	1900-01-01 07:51:00	13.75	12.591
2012-07-17	1900-01-01 08:50:00	13.75	12.591
2012-07-17	1900-01-01 09:49:00	13.75	13.595
2012-07-17	1900-01-01 10:48:00	14	14.097
2012-07-17	1900-01-01 11:47:00	14	14.599
2012-07-17	1900-01-01 12:46:00	14.5	16.104
2012-07-17	1900-01-01 13:45:00	14.75	15.101
2012-07-17	1900-01-01 14:44:00	14.75	15.101
2012-07-17	1900-01-01 15:43:00	14.75	14.599
2012-07-17	1900-01-01 16:42:00	14.75	14.097
2012-07-17	1900-01-01 17:41:00	14.75	14.097
2012-07-17	1900-01-01 18:40:00	14.75	14.097
2012-07-17	1900-01-01 19:39:00	14.75	13.595
2012-07-17	1900-01-01 20:38:00	14.75	13.595
2012-07-17	1900-01-01 21:37:00	14.5	13.595
2012-07-17	1900-01-01 22:36:00	14.5	13.595
2012-07-17	1900-01-01 23:35:00	14.5	13.595
2012-07-18	1900-01-02 00:34:00	14.5	13.093
2012-07-18	1900-01-02 01:33:00	14.25	13.093
2012-07-18	1900-01-02 02:32:00	14.25	13.093
2012-07-18	1900-01-02 03:31:00	14.25	13.093
2012-07-18	1900-01-02 04:30:00	14.25	13.093
2012-07-18	1900-01-02 05:29:00	14	12.591
2012-07-18	1900-01-02 06:28:00	14	12.591
2012-07-18	1900-01-02 07:27:00	13.75	12.591
2012-07-18	1900-01-02 08:26:00	13.75	12.591
2012-07-18	1900-01-02 09:25:00	13.75	12.591
2012-07-18	1900-01-02 10:24:00	13.75	13.595
2012-07-18	1900-01-02 11:23:00	14	14.097
2012-07-18	1900-01-02 12:22:00	14.25	15.603
2012-07-18	1900-01-02 13:21:00	14.5	16.104
2012-07-18	1900-01-02 14:20:00	14.75	15.603
2012-07-18	1900-01-02 15:19:00	14.75	15.603
2012-07-18	1900-01-02 16:18:00	15	15.101
2012-07-18	1900-01-02 17:17:00	14.75	14.599
2012-07-18	1900-01-02 18:16:00	14.75	14.599
2012-07-18	1900-01-02 19:15:00	14.75	14.097
2012-07-18	1900-01-02 20:14:00	14.75	14.097
2012-07-18	1900-01-02 21:13:00	14.75	14.097
2012-07-18	1900-01-02 22:12:00	14.5	13.595
2012-07-18	1900-01-02 23:11:00	14.5	13.595
2012-07-19	1900-01-03 00:10:00	14.5	13.595
2012-07-19	1900-01-03 01:09:00	14.5	13.595
2012-07-19	1900-01-03 02:08:00	14.5	13.595
2012-07-19	1900-01-03 03:07:00	14.25	13.595
2012-07-19	1900-01-03 04:06:00	14.25	13.093
2012-07-19	1900-01-03 05:05:00	14.25	13.093
2012-07-19	1900-01-03 06:04:00	14	12.591
2012-07-19	1900-01-03 07:03:00	14	12.591
2012-07-19	1900-01-03 08:02:00	13.75	12.591
2012-07-19	1900-01-03 09:01:00	13.75	12.9057
2012-07-19	1900-01-03 10:00:00	14	13.7225
2012-07-19	1900-01-03 10:59:00	14	14.877
2012-07-19	1900-01-03 11:58:00	14.25	15.2037
2012-07-19	1900-01-03 12:57:00	17.5	15.4301
2012-07-19	1900-01-03 13:56:00	23.5	15.6274
2012-07-19	1900-01-03 14:55:00	30	16.086
2012-07-19	1900-01-03 15:54:00	31.75	15.5772
2012-07-19	1900-01-03 16:53:00	32.25	14.6754
2012-07-19	1900-01-03 17:52:00	32.75	13.7276
2012-07-19	1900-01-03 18:51:00	33.25	13.1924
2012-07-19	1900-01-03 19:50:00	34	13.0469
2012-07-19	1900-01-03 20:49:00	33.5	12.7576
2012-07-19	1900-01-03 21:48:00	34.25	12.1714
2012-07-19	1900-01-03 22:47:00	33.5	11.5682
2012-07-19	1900-01-03 23:46:00	33.5	11.3444
2012-07-20	1900-01-04 00:45:00	33.75	10.936
2012-07-20	1900-01-04 01:44:00	32.75	10.5481
2012-07-20	1900-01-04 02:43:00	32.5	9.99332
2012-07-20	1900-01-04 03:42:00	30	9.73977
2012-07-20	1900-01-04 04:41:00	27.5	9.53983
2012-07-20	1900-01-04 05:40:00	25	9.05571
2012-07-20	1900-01-04 06:39:00	23	8.5231
																		11.3776
																		11.3776	12.9057	08:55:00
																		11.4295	13.7225	09:55:00
																		11.4814	14.877	10:55:00
																		11.5333	15.2037	11:55:00
																		11.5333	15.4301	12:55:00
																		11.5333	15.6274	13:55:00
																		11.5333	16.086	14:55:00
																		11.5333	15.5772	15:55:00
																		11.5333	14.6754	16:55:00
																		11.5852	13.7276	17:55:00
																		11.689	13.1924	18:55:00
																		11.689	13.0469	19:55:00
																		11.689	12.7576	20:55:00
																		11.689	12.1714	21:55:00
																		11.7409	11.5682	22:55:00
																		11.7409	11.3444	23:55:00
																		11.7409	10.936	00:55:00
																		11.7409	10.5481	01:55:00
																		11.7409	9.99332	02:55:00
																		11.7928	9.73977	03:55:00
																		11.7928	9.53983	04:55:00
																		11.8447	9.05571	05:55:00
																		11.8966	8.5231	06:55:00
																		11.9485
																		11.8447
																		11.8966
																		11.9485
																		11.9485
																		12.0004
																		12.0004
																		12.1042
																		12.1561
																		12.208
																		12.2599
																		12.208
																		12.208
																		12.2599
																		12.208
																		12.2599
																		12.2599
																		12.2599
																		12.3118
																		12.3637
																		12.3637
																		12.4156
																		12.4675
																		12.4675
																		12.5194
																		12.5713
																		12.5713
																		12.5713
																		12.6232
																		12.6232
																		12.6232
																		12.6232
																		12.6232
																		12.6232
																		12.6751
																		12.7789
																		12.8308
																		12.9346
																		12.9865
																		13.0384
																		13.0384
																		13.0903
																		13.0384
																		13.0384
																		12.9865
																		12.9865
																		13.0384
																		13.1422
																		13.1941
																		13.246
																		13.2979
																		13.3498
																		13.3498
																		13.3498
																		13.4017
																		13.4017
																		13.4017
																		13.4017
																		13.4017
																		13.4536
																		13.4536
																		13.5055
																		13.5055
																		13.5574
																		13.6093
																		13.6612
																		13.6612
																		13.6612
																		13.7131
																		13.7131
																		13.765
																		13.8169
																		13.8688
																		13.8169
																		13.8169
																		13.765
																		13.765
																		13.765
																		13.8169
																		13.8688
																		13.9207
																		13.9207
																		14.0245
																		14.0245
																		14.0764
																		14.1802
																		14.284
																		14.3878
																		14.4916
																		14.5954
																		14.5435
																		14.5954
																		14.5435
																		14.4916
																		14.4397
																		14.4397
																		14.4397
																		14.4397
																		14.4916
																		14.4916
																		14.4916
																		14.4916
																		14.4916
																		14.4916
																		14.4916
																		14.4916
																		14.5435
																		14.5435
																		14.5954
																		14.6473
																		14.6992
																		14.6992
																		14.6992
																		14.6992
																		14.6473
																		14.6473
																		14.6992
																		14.6992
																		14.7511
																		14.7511
																		14.7511
																		14.7511
																		14.7511
																		14.7511
																		14.7511
																		14.803
																		14.7511
																		14.6992
																		14.6992
																		14.7511
																		14.8549
																		14.9068
																		14.9068
																		14.9068
																		14.9587
																		15.0106
																		15.0106
																		15.0625
																		15.0625
																		15.0625
																		15.1144
																		15.1144
																		15.1144
																		15.1663
																		15.1663
																		15.1663
																		15.1663
																		15.1144
																		15.1144
																		15.1663
																		15.1663
																		15.1663
																		15.1663
																		15.1663
																		15.1663
																		15.2701
																		15.2701
																		15.2701
																		15.2182
																		15.2701
																		15.2701
																		15.2182
																		15.2701
																		15.2701
																		15.2182
																		15.2182
																		15.1663
																		15.1663
																		15.1663
																		15.2701
																		15.2701
																		15.2701
																		15.1663
																		15.1144
																		15.0625
																		15.0625
																		15.0106
																		15.0106
																		15.0625
																		15.0625
																		15.0625
																		15.1144
																		15.1144
																		15.1144
																		15.0625
																		15.0625
																		15.0625
																		15.0625
																		15.0625
																		15.0625
																		15.0625
																		15.0106
																		14.9587
																		14.9068
																		14.9068
																		14.9068
																		14.9587
																		15.0106
																		15.0625
																		15.0625
																		15.0625
																		15.0625
																		15.0625
																		15.0625
																		15.1144
																		15.2701
																		15.322
																		15.322
																		15.4258
																		15.4777
																		15.5296
																		15.5815
																		15.5296
																		15.5296
																		15.4777
																		15.4258
																		15.5296
																		15.6334
																		15.6853
																		15.6853
																		15.6853
																		15.5815
																		15.6334
																		15.5815
																		15.5296
																		15.4777
																		15.4777
																		15.4777
																		15.4258
																		15.4258
																		15.3739
																		15.322
																		15.322
																		15.322
																		15.2701
																		15.2701
																		15.2182
																		15.1144
																		15.1144
																		15.1144
																		15.0625
																		15.0625
																		15.0625
																		15.1144
																		15.2701
																		15.322
																		15.4777
																		15.5296
																		15.5815
																		15.5815
																		15.5815
																		15.6334
																		15.6334
																		15.6334
																		15.5815
																		15.5296
																		15.4777
																		15.4777
																		15.5296
																		15.5296
																		15.5296
																		15.6334
																		15.6853
																		15.6853
																		15.6853
																		15.6334
																		15.5815
																		15.5815
																		15.4777
																		15.4777
																		15.4258
																		15.4777
																		15.4777
																		15.4258
																		15.4777
																		15.4258
																		15.3739
																		15.2701
																		15.2701
																		15.2701
																		15.322
																		15.322
																		15.3739
																		15.4258
																		15.4258
																		15.4258
																		15.4777
																		15.4777
																		15.4258
																		15.4258
																		15.4258
																		15.4258
																		15.4258
																		15.4258
																		15.3739
																		15.322
																		15.322
																		15.322
																		15.322
																		15.322
																		15.322
																		15.322
																		15.322
																		15.322
																		15.3739
																		15.4258
																		15.4258
																		15.4258
																		15.4258
																		15.322
																		15.2701
																		15.2701
																		15.2182
																		15.1663
																		15.1663
																		15.1663
																		15.1663
																		15.2182
																		15.2701
																		15.4258
																		15.5296
																		15.6853
																		15.8929
																		16.0486
																		16.1524
																		16.1005
																		15.9967
																		15.9448
																		15.9448
																		15.8929
																		15.8929
																		15.8929
																		15.8929
																		15.9448
																		15.9448
																		16.1005
																		16.1524
																		16.2562
																		16.36
																		16.5157
																		16.5157
																		16.6714
																		16.7752
																		16.9309
																		16.9309
																		16.7752
																		16.6714
																		16.5157
																		16.36
																		16.3081
																		16.2562
																		16.1524
																		16.1524
																		16.1005
																		16.0486
																		15.9448
																		15.841
																		15.7891
																		15.7372
																		15.6853
																		15.6853
																		15.6853
																		15.7372
																		15.7891
																		15.7891
																		15.7372
																		15.7372
																		15.6853
																		15.6334
																		15.6334
																		15.6334
																		15.5815
																		15.5815
																		15.841
																		16.9309
																		16.7752
																		16.5157
																		16.4119
																		16.36
																		16.3081
																		16.2562
																		16.2562
																		16.2043
																		16.1524
																		16.2043
																		16.1524
																		16.2562
																		16.2043
																		16.1524
																		16.2043
																		16.1524
																		16.1524
																		16.1524
																		16.1005
																		16.1524
																		16.1005
																		16.1005
																		15.9967
																		15.9448
																		15.9448
																		15.8929
																		15.841
																		15.7372
																		15.6853
																		15.6853
																		15.6853
																		16.2043
																		16.2562
																		16.4119
																		16.4119
																		16.3081
																		16.2562
																		16.36
																		16.36
																		16.3081
																		16.2562
																		16.2043
																		16.1005
																		16.0486
																		16.0486
																		16.0486
																		15.9967
																		15.9448
																		15.9448
																		15.8929
																		15.841
																		15.7372
																		15.7372
																		15.6853
																		15.5815
																		15.5296
																		15.4777
																		15.4258
																		15.4258
																		15.322
																		15.2182
																		15.1663
																		15.1144
																		15.1144
																		15.1144
																		15.1663
																		15.1663
																		15.2182
																		15.2701
																		15.322
																		15.322
																		15.322
																		15.322
																		15.322
																		15.2701
																		15.2701
																		15.2182
																		15.1663
																		15.1663
																		15.1144
																		15.1144
																		15.1144
																		15.1144
																		15.1144
																		15.1144
																		15.1144
																		15.1663
																		15.1663
																		15.1663
																		15.1663
																		15.1663
																		15.1663
																		15.1663
																		15.1144
																		15.0625
																		15.0625
																		15.0106
																		15.0106
																		15.0106
																		14.9587
																		14.9587
																		14.9587
																		14.9068
																		15.0106
																		14.9587
																		14.9068
																		14.9068
																		14.8549
																		14.8549
																		14.8549
																		14.803
																		14.803
																		14.7511
																		14.6992
																		14.6473
																		14.6473
																		14.5954
																		14.5954
																		14.5435
																		14.5435
																		14.5435
																		14.5435
																		14.4916
																		14.4916
																		14.4916
																		14.4916
																		14.4916
																		14.4916
																		14.4916
																		14.4916
																		14.4916
																		14.4916
																		14.5435
																		14.5954
																		14.5954
																		14.5435
																		14.5435
																		14.5435
																		14.5435
																		14.5435
																		14.4916
																		14.4916
																		14.4916
																		14.4397
																		14.3878
																		14.3878
																		14.3359
																		14.3359
																		14.284
																		14.284
																		14.284
																		14.284
																		14.284
																		14.2321
																		14.2321
																		14.1802
																		14.1802
																		14.1802
																		14.1802
																		14.1283
																		14.0764
																		14.0764
																		14.0245
																		14.0245
																		14.0245
																		13.9726
																		13.9207
																		13.9207
																		13.9207
																		13.8688
																		13.8688
																		13.8688
																		13.8169
																		13.8169
																		13.765
																		13.765
																		13.765
																		13.765
																		13.765
																		13.7131
																		13.7131
																		13.7131
																		13.7131
																		13.7131
																		13.7131
																		13.6612
																		13.6612
																		13.6612
																		13.6093
																		13.6093
																		13.6093
																		13.5574
																		13.5055
																		13.4536
																		13.4536
																		13.4536
																		13.4017
																		13.4017
																		13.3498
																		13.3498
																		13.3498
																		13.4017
																		13.3498
																		13.4017
																		13.4017
																		13.4017
																		13.4017
																		13.3498
																		13.3498
																		13.3498
																		13.3498
																		13.3498
																		13.3498
																		13.2979
																		13.246
																		13.246
																		13.246
																		13.246
																		13.246
																		13.2979
																		13.2979
																		13.2979
																		13.246
																		13.246
																		13.246
																		13.246
																		13.246
																		13.246
																		13.246
																		13.246
																		13.246
																		13.246
																		13.246
																		13.246
																		13.246
																		13.246
																		13.246
																		13.1941
																		13.1941
																		13.1941
																		13.1422
																		13.1422
																		13.1422
																		13.0903
																		13.0903
																		13.0903
																		13.0903
																		13.0903
																		13.0903
																		13.0903
																		13.0903
																		13.0903
																		13.0903
																		13.0903
																		13.0903
																		13.1422
																		13.1422
																		13.1422
																		13.1422
																		13.1422
																		13.1422
																		13.1941
																		13.1941
																		13.1941
																		13.1941
																		13.1941
																		13.1941
																		13.1941
																		13.1941
																		13.1941
																		13.1941
																		13.1941
																		13.1941
																		13.1941
																		13.1422
																		13.1422
																		13.0903
																		13.0903
																		13.0903
																		13.0903
																		13.0903
																		13.0903
																		13.0903
																		13.0903
																		13.0903
																		13.1422
																		13.1422
																		13.1941
																		13.1941
																		13.1941
																		13.1941
																		13.1941
																		13.1941
																		13.1941
																		13.1941
																		13.1941
																		13.1941
																		13.1941
																		13.1941
																		13.1941
																		13.1941
																		13.1941
																		13.1941
																		13.1422
																		13.0903
																		13.0903
																		13.0903
																		13.0384
																		13.0384
																		13.0384
																		13.0384
																		13.0384
																		13.0384
																		13.0384
																		13.0384
																		13.0384
																		13.0384
																		13.0384
																		13.0384
																		12.9865
																		12.9865
																		12.9346
																		12.8827
																		12.8308
																		12.8308
																		12.8308
																		12.8308
																		12.8308
																		12.8308
																		12.7789
																		12.727
																		12.6751
																		12.6751
																		12.6751
																		12.6751
																		12.6751
																		12.6751
																		12.727
																		12.727
																		12.727
																		12.727
																		12.727
																		12.7789
																		12.7789
																		12.7789
																		12.7789
																		12.7789
																		12.7789
																		12.7789
																		12.7789
																		12.727
																		12.7789
																		12.7789
																		12.7789
																		12.7789
																		12.7789
																		12.8308
																		12.8308
																		12.8308
																		12.7789
																		12.8308
																		12.8308
																		12.8308
																		12.8308
																		12.8308
																		12.8308
																		12.8308
																		12.8308
																		12.7789
																		12.7789
																		12.7789
																		12.7789
																		12.8308
																		12.8308
																		12.8308
																		12.8308
																		12.8308
																		12.7789
																		12.6751
																		12.727
																		12.6751
																		12.6751
																		12.727
																		12.727
																		12.727
																		12.727
																		12.6751
																		12.6751
																		12.727
																		12.727
																		12.6751
																		12.6751
																		12.6751
																		12.6232
																		12.6232
																		12.6232
																		12.6232
																		12.6232
																		12.6232
																		12.5713
																		12.5713
																		12.6232
																		12.5713
																		12.5713
																		12.5713
																		12.5194
																		12.5194
																		12.5194
																		12.4675
																		12.4675
																		12.4156
																		12.3637
																		12.3637
																		12.3637
																		12.3637
																		12.2599
																		12.2599
																		12.208
																		12.208
																		12.208
																		12.208
																		12.1561
																		12.1561
																		12.1561
																		12.1561
																		12.1561
																		12.1042
																		12.0004
																		12.0004
																		12.0004
																		12.0523
																		12.0004
																		12.0004
																		12.0004
																		12.0004
																		12.0004
																		11.9485
																		11.9485
																		12.0004
																		12.0004
																		12.0004
																		11.9485
																		11.9485
																		11.9485
																		11.9485
																		11.9485
																		11.8966
																		11.8966
																		11.8966
																		11.8966
																		11.8447
																		11.7928
																		11.7409
																		11.7409
																		11.7409
																		11.7409
																		11.7409
																		11.689
																		11.689
																		11.6371
																		11.6371
																		11.5852
																		11.5333
																		11.5333
																		11.5333
																		11.5333
																		11.5333
																		11.5333
																		11.5333
																		11.5333
																		11.5333
																		11.5333
																		11.5333
																		11.5333
																		11.5333
																		11.5333
																		11.5333
																		11.4814
																		11.4814
																		11.4295
																		11.3776
																		11.4295
																		11.5333
																		11.5333
																		11.5333
																		11.5333
																		11.5333
																		11.5333
																		11.5333
																		11.5852
																		11.5333
																		11.5333
																		11.5333
																		11.5333
																		11.5852
																		11.5852
																		11.5333
																		11.5333
																		11.5852
																		11.5852
																		11.6371
																		11.689
																		11.689
																		11.689
																		11.689
																		11.689
																		11.689
																		11.6371
																		11.6371
																		11.5852
																		11.5852
																		11.5852
																		11.5333
																		11.5852
																		11.5852
																		11.5852
																		11.5333
																		11.5333
																		11.5333
																		11.5333
																		11.5333
																		11.5333
																		11.5333
																		11.5333
																		11.5333
																		11.5333
																		11.5333
																		11.5333
																		11.5333
																		11.5333
																		11.5333
																		11.5333
																		11.4814
																		11.4814
																		11.4295
																		11.4295
																		11.4814
																		11.4814
																		11.4295
																		11.3776
																		11.3776
																		11.3776
																		11.3776
																		11.3776
																		11.3257
																		11.3776
																		11.3776
																		11.3776
																		11.3776
																		11.3257
																		11.3257
																		11.2738
																		11.2738
																		11.2738
																		11.2738
																		11.2738
																		11.2738
																		11.2738
																		11.2738
																		11.2738
																		11.2738
																		11.2219
																		11.17
																		11.17
																		11.17
																		11.1181
																		11.1181
																		11.1181
																		11.1181
																		11.1181
																		11.17
																		11.17
																		11.17
																		11.17
																		11.17
																		11.17
																		11.17
																		11.17
																		11.17
																		11.17
																		11.17
																		11.17
																		11.17
																		11.1181
																		11.1181
																		11.1181
																		11.0662
																		11.0662
																		11.0662
																		11.0662
																		11.0662
																		11.0662
																		11.0143
																		11.0143
																		11.0143
																		11.0662
																		11.0662
																		11.0662
																		11.0662
																		11.0662
																		11.0143
																		11.0143
																		10.9624
																		10.9624
																		10.9624
																		10.9624
																		10.9624
																		10.9624
																		10.9624
																		10.8586
																		10.8586
																		10.8586
																		10.8586
																		10.8586
																		10.8586
																		10.8586
																		10.9105
																		10.9105
																		10.9105
																		10.8586
																		10.8586
																		10.8067
																		10.7548
																		10.7548
																		10.7548
																		10.7548
																		10.7548
																		10.7548
																		10.7548
																		10.7548
																		10.7548
																		10.7548
																		10.8067
																		10.8067
																		10.8067
																		10.8067
																		10.8067
																		10.7548
																		10.7548
																		10.7548
																		10.7548
																		10.8067
																		10.8586
																		10.8067
																		10.8067
																		10.7548
																		10.7548
																		10.7548
																		10.7548
																		10.7548
																		10.7548
																		10.7029
																		10.7029
																		10.7029
																		10.7029
																		10.7029
																		10.7548
																		10.7548
																		10.7029
																		10.7029
																		10.5991
																		10.5991
																		10.5991
																		10.5991
																		10.651
																		10.651
																		10.5991
																		10.5472
																		10.5472
																		10.5472
																		10.5991
																		10.651
																		10.651
																		10.5991
																		10.5991
																		10.4953
																		10.4953
																		10.4434
																		10.4434
																		10.3915
																		10.3396
																		10.3396
																		10.3396
																		10.3396
																		10.3396
																		10.2877
																		10.3396
																		10.2877
																		10.2877
																		10.3396
																		10.3396
																		10.3396
																		10.3396
																		10.3396
																		10.2877
																		10.3396
																		10.2877
																		10.2877
																		10.2877
																		10.2877
																		10.2358
																		10.2358
																		10.2358
																		10.2358
																		10.1839
																		10.1839
																		10.1839
																		10.132
																		10.132
																		10.132
																		10.132
																		10.132
																		10.1839
																		10.1839
																		10.132
																		10.1839
																		10.1839
																		10.1839
																		10.132
																		10.132
																		10.132
																		10.0801
																		10.0282
																		10.0282
																		10.0282
																		10.0282
																		10.0282
																		10.0282
																		10.0282
																		10.0282
																		10.0282
																		10.0801
																		10.0801
																		10.0282
																		10.0282
																		10.0282
																		9.9763
																		9.8725
																		9.8725
																		9.9244
																		9.8725
																		9.9244
																		9.8725
																		9.8725
																		9.8725
																		9.8725
																		9.8725
																		9.8725
																		9.8206
																		9.7687
																		9.7687
																		9.7687
																		9.7168
																		9.7687
																		9.7168
																		9.7687
																		9.7687
																		9.7168
																		9.7168
																		9.7168
																		9.7168
																		9.7168
																		9.7168
																		9.7687
																		9.8206
																		9.8725
																		9.8725
																		9.8725
																		9.9244
																		9.8725
																		9.9244
																		9.9244
																		9.8725
																		9.8725
																		9.8725
																		9.8206
																		9.7687
																		9.7168
																		9.7168
																		9.6649
																		9.613
																		9.613
																		9.6649
																		9.6649
																		9.7168
																		9.7168
																		9.7168
																		9.6649
																		9.7168
																		9.7168
																		9.7168
																		9.7168
																		9.7168
																		9.7168
																		9.7687
																		9.7687
																		9.7687
																		9.7687
																		9.7687
																		9.7687
																		9.8206
																		9.8725
																		9.8206
																		9.8206
																		9.8206
																		9.7687
																		9.8206
																		9.7687
																		9.7168
																		9.613
																		9.5611
																		9.5611
																		9.5092
																		9.5092
																		9.5611
																		9.5611
																		9.613
																		9.6649
																		9.7168
																		9.7168
																		9.7168
																		9.7168
																		9.6649
																		9.6649
																		9.613
																		9.613
																		9.5092
																		9.5092
																		9.5092
																		9.5092
																		9.5092
																		9.5092
																		9.5611
																		9.613
																		9.613
																		9.5611
																		9.5092
																		9.4573
																		9.4573
																		9.4054
																		9.3535
																		9.3535
																		9.3535
																		9.3016
																		9.3016
																		9.3016
																		9.3016
																		9.3016
																		9.3016
																		9.3016
																		9.3535
																		9.3535
																		9.3535
																		9.4573
																		9.4573
																		9.4573
																		9.4573
																		9.5092
																		9.5092
																		9.5092
																		9.5092
																		9.5092
																		9.5092
																		9.613
																		9.613
																		9.613
																		9.613
																		9.6649
																		9.7168
																		9.7168
																		9.7687
																		9.8725
																		9.8725
																		9.7687
																		9.7687
																		9.7687
																		9.7168
																		9.6649
																		9.6649
																		9.6649
																		9.6649
																		9.6649
																		9.613
																		9.613
																		9.5611
																		9.5611
																		9.5611
																		9.5092
																		9.5092
																		9.4573
																		9.4573
																		9.4054
																		9.4054
																		9.3535
																		9.2497
																		9.1978
																		9.1978
																		9.1459
																		9.1459
																		9.1459
																		9.1978
																		9.1978
																		9.1459
																		9.094
																		9.0421
																		9.094
																		9.1459
																		9.1978
																		9.1978
																		9.1459
																		9.094
																		9.094
																		9.094
																		9.094
																		9.1459
																		9.094
																		9.0421
																		9.0421
																		9.0421
																		9.0421
																		9.0421
																		8.9902
																		8.9383
																		8.9383
																		8.8864
																		8.8345
																		8.8345
																		8.7826
																		8.7826
																		8.6788
																		8.7307
																		8.7307
																		8.7826
																		8.7826
																		8.7826
																		8.7826
																		8.8345
																		8.7826
																		8.6788
																		8.6788
																		8.6269
																		8.6269
																		8.575
																		8.575
																		8.6269
																		8.6269
																		8.6269
																		8.575
																		8.4712
																		8.4712
																		8.4712
																		8.575
																		8.6788
																		8.7307
																		8.7826
																		8.8345
																		8.8345
																		8.8345
																		8.7826
																		8.7826
																		8.7826
																		8.6269
																		8.575
																		8.5231
																		8.5231
																		8.4712
																		8.4193
																		8.4193
																		8.4193
																		8.4193
																		8.3674
																		8.4193
																		8.4193
																		8.4193
																		8.4193
																		8.4193
																		8.4193
																		8.4193
																		8.4193
																		8.4193
																		8.4193
																		8.3674
																		8.3674
																		8.4193
																		8.4193
																		8.4193
																		8.4193
																		8.4193
																		8.4712
																		8.4193
																		8.4712
																		8.4193
																		8.4712
																		8.4712
																		8.4712
																		8.5231
																		8.5231
																		8.575
																		8.6269
																		8.6269
																		8.575
																		8.4712
																		8.4712
																		8.4712
																		8.575
																		8.5231
																		8.575
																		8.5231
																		8.575
																		8.575
																		8.575
																		8.6269
																		8.6269
																		8.6269
