# Supplementary material for: Hibernation in a primate: does sleep occur?
Source: R Soc Open Sci. 2016 Aug 10;3(8):160282. doi: 10.1098/rsos.160282 (PMC5108954; doi:10.1098/rsos.160282)
Supplement: C_sibreei_Ra_database [file rsos160282supp4.xlsx]

## Sheet: "Ra"
Dte	Time	MR	T_h	T_skin	Score adj	HR
2013-07-22	14:35:00			12.25	5	.
2013-07-22	14:35:00			12.25	5	5.1469
2013-07-22	14:36:00				15	.		Sleep Scores
2013-07-22	14:36:00				15	.		5	Low Amplitude
2013-07-22	14:37:00				15	.		15	Wake-Movement
2013-07-22	14:37:00				15	.		25	NREM
2013-07-22	14:38:00				5	6.2435		35	REM
2013-07-22	14:38:00				5	5.80551
2013-07-22	14:39:00				5	5.96125		MR	Metabolic Rates
2013-07-22	14:39:00				5	.		T_h	Temperature hibernaculum
2013-07-22	14:40:00				5	.		T_sk	Skin Temperature
2013-07-22	14:40:00				5	7.56302		HR	Heart rate
2013-07-22	14:41:00				5	.
2013-07-22	14:41:00				5	.
2013-07-22	14:42:00				5	.
2013-07-22	14:42:00				5	5.87084
2013-07-22	14:43:00	17.7625			5	5.76784
2013-07-22	14:43:00	17.7625			5	6.22407
2013-07-22	14:44:00	18.3708			5	6.24187
2013-07-22	14:44:00	18.3708			5	6.3762
2013-07-22	14:45:00	19.8462			5	6.10998
2013-07-22	14:45:00	19.8462			5	5.94648
2013-07-22	14:46:00	21.8677			5	6.97472
2013-07-22	14:46:00	21.8677			5	8.55717
2013-07-22	14:47:00	18.4151			5	6.51466
2013-07-22	14:47:00	18.4151			5	6.16808
2013-07-22	14:48:00	16.4933			5	6.07287
2013-07-22	14:48:00	16.4933			5	6.32744
2013-07-22	14:49:00	15.6931			5	6.21118
2013-07-22	14:49:00	15.6931			5	6.74536
2013-07-22	14:50:00	12.817			5	6.43432
2013-07-22	14:50:00	12.817			5	.
2013-07-22	14:51:00	14.7467			5	6.72081
2013-07-22	14:51:00	14.7467			5	6.44815
2013-07-22	14:52:00	15.3201			5	5.80551
2013-07-22	14:52:00	15.3201			5	6.01353
2013-07-22	14:53:00	15.5394	12.694		5	6.15227
2013-07-22	14:53:00	15.5394	12.694		5	6.19942
2013-07-22	14:54:00	14.1779			5	6.13811
2013-07-22	14:54:00	14.1779			5	5.75816
2013-07-22	14:55:00	10.0482			5	5.7211
2013-07-22	14:55:00	10.0482			5	5.85509
2013-07-22	14:56:00	16.967			5	.
2013-07-22	14:56:00	16.967			5	7.242
2013-07-22	14:57:00	10.752			5	6.46726
2013-07-22	14:57:00	10.752			5	5.93178
2013-07-22	14:58:00	12.0333			5	.
2013-07-22	14:58:00	12.0333			5	5.72519
2013-07-22	14:59:00	12.1267			5	6.09343
2013-07-22	14:59:00	12.1267			5	8.27872
2013-07-22	15:00:00	12.3458			5	6.39488
2013-07-22	15:00:00	12.3458			5	5.91862
2013-07-22	15:01:00	12.5715			5	6.70266
2013-07-22	15:01:00	12.5715			5	.
2013-07-22	15:02:00	11.0074			5	5.74575
2013-07-22	15:02:00	11.0074			5	8.72727
2013-07-22	15:03:00	12.3966			5	7.11111
2013-07-22	15:03:00	12.3966			5	6.19515
2013-07-22	15:04:00	11.9583			5	6.65066
2013-07-22	15:04:00	11.9583			5	6.23053
2013-07-22	15:05:00	11.8608			5	6.51584
2013-07-22	15:05:00	11.8608			5	5.91424
2013-07-22	15:06:00	12.0791			5	6.67903
2013-07-22	15:06:00	12.0791			5	6.61339
2013-07-22	15:07:00	11.5188			5	6.10376
2013-07-22	15:07:00	11.5188			5	7.01754
2013-07-22	15:08:00	8.80995			5	6.95451
2013-07-22	15:08:00	8.80995			5	7.61663
2013-07-22	15:09:00	10.5151			5	6.71141
2013-07-22	15:09:00	10.5151			5	9.10931
2013-07-22	15:10:00	12.557			5	6.10221
2013-07-22	15:10:00	12.557			5	7.07269
2013-07-22	15:11:00	12.0372			5	6.92441
2013-07-22	15:11:00	12.0372			5	6.2069
2013-07-22	15:12:00	9.67549			5	7.1885
2013-07-22	15:12:00	9.67549			5	.
2013-07-22	15:13:00	8.18479			5	9.27118
2013-07-22	15:13:00	8.18479			5	7.92602
2013-07-22	15:14:00	11.0271			5	8.7146
2013-07-22	15:14:00	11.0271			5	7.71456
2013-07-22	15:15:00	10.0014			5	6.24187
2013-07-22	15:15:00	10.0014			5	5.51217
2013-07-22	15:16:00	8.64424			5	6.41368
2013-07-22	15:16:00	8.64424			5	5.90261
2013-07-22	15:17:00	18.6102			5	5.48697
2013-07-22	15:17:00	18.6102			5	5.8651
2013-07-22	15:18:00	28.6298			5	5.52232
2013-07-22	15:18:00	28.6298			5	5.71157
2013-07-22	15:19:00	21.6985			5	.
2013-07-22	15:19:00	21.6985			5	5.23104
2013-07-22	15:20:00	14.3354			5	5.49828
2013-07-22	15:20:00	14.3354			5	7.42727
2013-07-22	15:21:00	12.5251			5	6.93041
2013-07-22	15:21:00	12.5251			5	6.31912
2013-07-22	15:22:00	9.83			5	6.05296
2013-07-22	15:22:00	9.83			5	10.0699
2013-07-22	15:23:00	8.2806	12.192		5	6.9781
2013-07-22	15:23:00	8.2806	12.192		5	6.37789
2013-07-22	15:24:00	7.59163			5	6.58436
2013-07-22	15:24:00	7.59163			5	7.29188
2013-07-22	15:25:00	7.80179			5	7.31261
2013-07-22	15:25:00	7.80179			5	6.9808
2013-07-22	15:26:00	10.2432			5	8.59137
2013-07-22	15:26:00	10.2432			5	7.83545
2013-07-22	15:27:00	7.90518			5	10.3115
2013-07-22	15:27:00	7.90518			5	7.55826
2013-07-22	15:28:00	9.29177			5	7.18348
2013-07-22	15:28:00	9.29177			5	.
2013-07-22	15:29:00	8.55368			5	9.31436
2013-07-22	15:29:00	8.55368			5	7.7096
2013-07-22	15:30:00	10.8864			5	6.3762
2013-07-22	15:30:00	10.8864			5	5.50459
2013-07-22	15:31:00	7.67301			5	5.52232
2013-07-22	15:31:00	7.67301			5	5.27705
2013-07-22	15:32:00	8.11936			5	5.60224
2013-07-22	15:32:00	8.11936			5	6.51643
2013-07-22	15:33:00	20.824			5	5.67913
2013-07-22	15:33:00	20.824			5	5.81114
2013-07-22	15:34:00	32.1179		12.25	5	6.26468
2013-07-22	15:34:00	32.1179		12.25	5	5.20607
2013-07-22	15:35:00	23.5727			5	5.51724
2013-07-22	15:35:00	23.5727			5	5.72246
2013-07-22	15:36:00	15.0234			5	5.69395
2013-07-22	15:36:00	15.0234			5	6.21923
2013-07-22	15:37:00	11.4092			5	6.10532
2013-07-22	15:37:00	11.4092			5	6.18079
2013-07-22	15:38:00				5	.
2013-07-22	15:38:00				5	5.77062
2013-07-22	15:39:00				5	7.7187
2013-07-22	15:39:00				5	5.85651
2013-07-22	15:40:00				5	6.20476
2013-07-22	15:40:00				5	6.21976
2013-07-22	15:41:00				5	6.23053
2013-07-22	15:41:00				5	5.89536
2013-07-22	15:42:00				5	6.70391
2013-07-22	15:42:00				5	8.38282
2013-07-22	15:43:00	8.79799			5	.
2013-07-22	15:43:00	8.79799			5	7.07965
2013-07-22	15:44:00	8.99684			5	7.5678
2013-07-22	15:44:00	8.99684			5	7.35069
2013-07-22	15:45:00	8.37778			5	7.08174
2013-07-22	15:45:00	8.37778			5	9.00901
2013-07-22	15:46:00	8.6933			5	.
2013-07-22	15:46:00	8.6933			5	12.8308
2013-07-22	15:47:00	9.58758			5	9.21836
2013-07-22	15:47:00	9.58758			5	.
2013-07-22	15:48:00	9.71712			5	7.00117
2013-07-22	15:48:00	9.71712			5	9.87654
2013-07-22	15:49:00	9.35453			5	5.53378
2013-07-22	15:49:00	9.35453			5	4.89097
2013-07-22	15:50:00	7.82199			5	.
2013-07-22	15:50:00	7.82199			5	7.06714
2013-07-22	15:51:00	25.0269			5	5.02723
2013-07-22	15:51:00	25.0269			5	5.36793
2013-07-22	15:52:00	33.6071			5	5.03567
2013-07-22	15:52:00	33.6071			5	5.06757
2013-07-22	15:53:00	24.2536	11.689		5	5.36433
2013-07-22	15:53:00	24.2536	11.689		5	5.24705
2013-07-22	15:54:00	15.936			5	5.82807
2013-07-22	15:54:00	15.936			5	5.55684
2013-07-22	15:55:00	18.8427			5	5.40906
2013-07-22	15:55:00	18.8427			5	6.09292
2013-07-22	15:56:00	24.448			5	5.6899
2013-07-22	15:56:00	24.448			5	5.81677
2013-07-22	15:57:00	16.2905			5	6.3358
2013-07-22	15:57:00	16.2905			5	5.60224
2013-07-22	15:58:00	13.1313			5	5.43601
2013-07-22	15:58:00	13.1313			5	5.54913
2013-07-22	15:59:00	10.9745			5	6.00601
2013-07-22	15:59:00	10.9745			5	5.3969
2013-07-22	16:00:00	8.16416			5	7.37101
2013-07-22	16:00:00	8.16416			5	6.14439
2013-07-22	16:01:00	9.05517			5	6.04078
2013-07-22	16:01:00	9.05517			5	.
2013-07-22	16:02:00	7.28367			5	5.5325
2013-07-22	16:02:00	7.28367			5	6.06061
2013-07-22	16:03:00	7.20849			5	5.6926
2013-07-22	16:03:00	7.20849			5	6.82788
2013-07-22	16:04:00	7.84371			5	15.873
2013-07-22	16:04:00	7.84371			5	6.09756
2013-07-22	16:05:00	7.1784			5	5.94943
2013-07-22	16:05:00	7.1784			5	9.20952
2013-07-22	16:06:00	9.33989			5	8.2173
2013-07-22	16:06:00	9.33989			5	6.94043
2013-07-22	16:07:00	8.70831			5	8.00267
2013-07-22	16:07:00	8.70831			5	6.2435
2013-07-22	16:08:00	8.30513			5	6.00901
2013-07-22	16:08:00	8.30513			5	6.60975
2013-07-22	16:09:00	8.32545			5	6.16016
2013-07-22	16:09:00	8.32545			5	6.73968
2013-07-22	16:10:00	5.70671			5	8.48057
2013-07-22	16:10:00	5.70671			5	8.00534
2013-07-22	16:11:00	8.97963			5	6.75106
2013-07-22	16:11:00	8.97963			5	6.45161
2013-07-22	16:12:00	8.43732			5	6.9619
2013-07-22	16:12:00	8.43732			5	7.25075
2013-07-22	16:13:00	8.26024			5	10.0125
2013-07-22	16:13:00	8.26024			5	8.08989
2013-07-22	16:14:00	8.9502			5	.
2013-07-22	16:14:00	8.9502			5	10.1911
2013-07-22	16:15:00	7.99559			5	7.82949
2013-07-22	16:15:00	7.99559			5	6.69643
2013-07-22	16:16:00	7.71545			5	.
2013-07-22	16:16:00	7.71545			5	5.57621
2013-07-22	16:17:00	6.47806			5	5.94354
2013-07-22	16:17:00	6.47806			5	5.06116
2013-07-22	16:18:00	8.09097			5	5.23218
2013-07-22	16:18:00	8.09097			5	5.12601
2013-07-22	16:19:00	28.5053			5	6.78989
2013-07-22	16:19:00	28.5053			5	8.65177
2013-07-22	16:20:00	31.5913			5	5.65771
2013-07-22	16:20:00	31.5913			5	5.34879
2013-07-22	16:21:00	19.1483			5	5.16351
2013-07-22	16:21:00	19.1483			5	.
2013-07-22	16:22:00	16.1346			5	6.03318
2013-07-22	16:22:00	16.1346			5	6.28382
2013-07-22	16:23:00	9.77193	10.685		5	6.1792
2013-07-22	16:23:00	9.77193	10.685		5	.
2013-07-22	16:24:00	10.3322			5	.
2013-07-22	16:24:00	10.3322			5	5.69395
2013-07-22	16:25:00	28.4403			5	7.24055
2013-07-22	16:25:00	28.4403			15	.
2013-07-22	16:26:00	23.486			5	6.42398
2013-07-22	16:26:00	23.486			5	7.36874
2013-07-22	16:27:00	21.1973			5	5.52232
2013-07-22	16:27:00	21.1973			5	5.73066
2013-07-22	16:28:00	21.2714			5	5.81959
2013-07-22	16:28:00	21.2714			5	6.09756
2013-07-22	16:29:00	12.5156			5	7.65794
2013-07-22	16:29:00	12.5156			5	7.19568
2013-07-22	16:30:00	10.9355			5	6.19195
2013-07-22	16:30:00	10.9355			5	6.11154
2013-07-22	16:31:00	16.8383			5	7.57098
2013-07-22	16:31:00	16.8383			5	5.50711
2013-07-22	16:32:00	14.2524			5	5.5931
2013-07-22	16:32:00	14.2524			5	.
2013-07-22	16:33:00	11.0493		12.5	5	5.55556
2013-07-22	16:33:00	11.0493		12.5	5	6.15069
2013-07-22	16:34:00	12.3049			15	.
2013-07-22	16:34:00	12.3049			5	8.19672
2013-07-22	16:35:00	6.64541			5	6.30749
2013-07-22	16:35:00	6.64541			5	5.66305
2013-07-22	16:36:00	6.81166			5	.
2013-07-22	16:36:00	6.81166			5	5.61666
2013-07-22	16:37:00	7.41141			5	6.06673
2013-07-22	16:37:00	7.41141			5	5.86224
2013-07-22	16:38:00				5	5.56715
2013-07-22	16:38:00				5	6.77839
2013-07-22	16:39:00				5	.
2013-07-22	16:39:00				5	6.05908
2013-07-22	16:40:00				5	6.02561
2013-07-22	16:40:00				5	.
2013-07-22	16:41:00				15	.
2013-07-22	16:41:00				5	.
2013-07-22	16:42:00	12.6345			5	8.76126
2013-07-22	16:42:00	12.6345			5	6.9808
2013-07-22	16:43:00	10.373			5	5.7999
2013-07-22	16:43:00	10.373			5	5.6338
2013-07-22	16:44:00	7.96272			5	.
2013-07-22	16:44:00	7.96272			5	5.5788
2013-07-22	16:45:00	15.8851			5	5.85794
2013-07-22	16:45:00	15.8851			5	6.89853
2013-07-22	16:46:00	20.4182			5	6.18079
2013-07-22	16:46:00	20.4182			5	5.94501
2013-07-22	16:47:00	15.7975			5	6.40341
2013-07-22	16:47:00	15.7975			5	6.45508
2013-07-22	16:48:00	11.1904			5	5.68451
2013-07-22	16:48:00	11.1904			5	6.14912
2013-07-22	16:49:00	9.82598			5	6.07595
2013-07-22	16:49:00	9.82598			5	.
2013-07-22	16:50:00	9.25201			5	6.07287
2013-07-22	16:50:00	9.25201			5	6.57054
2013-07-22	16:51:00	7.45718			5	6.02561
2013-07-22	16:51:00	7.45718			5	6.21601
2013-07-22	16:52:00	8.54675			5	.
2013-07-22	16:52:00	8.54675			5	5.91716
2013-07-22	16:53:00	7.70375	10.685		5	6.57534
2013-07-22	16:53:00	7.70375	10.685		5	.
2013-07-22	16:54:00	7.82193			5	.
2013-07-22	16:54:00	7.82193			5	5.76092
2013-07-22	16:55:00	8.56335			5	7.80742
2013-07-22	16:55:00	8.56335			5	.
2013-07-22	16:56:00	6.88809			5	6.15543
2013-07-22	16:56:00	6.88809			5	8.67993
2013-07-22	16:57:00	7.46196			5	6.55201
2013-07-22	16:57:00	7.46196			5	5.69665
2013-07-22	16:58:00	8.68865			5	.
2013-07-22	16:58:00	8.68865			5	.
2013-07-22	16:59:00	9.2784			5	6.04078
2013-07-22	16:59:00	9.2784			5	6.46204
2013-07-22	17:00:00	8.17259			5	.
2013-07-22	17:00:00	8.17259			5	.
2013-07-22	17:01:00	8.79539			5	5.86081
2013-07-22	17:01:00	8.79539			5	8.93189
2013-07-22	17:02:00	7.18378			5	6.49116
2013-07-22	17:02:00	7.18378			5	5.96125
2013-07-22	17:03:00	7.94092			5	6.04382
2013-07-22	17:03:00	7.94092			5	.
2013-07-22	17:04:00	6.9547			5	5.92739
2013-07-22	17:04:00	6.9547			5	6.39205
2013-07-22	17:05:00	6.75141			5	6.87679
2013-07-22	17:05:00	6.75141			5	6.46552
2013-07-22	17:06:00	7.41246			5	6.5312
2013-07-22	17:06:00	7.41246			5	6.86106
2013-07-22	17:07:00	7.3532			5	6.96325
2013-07-22	17:07:00	7.3532			5	6.54307
2013-07-22	17:08:00	7.36892			5	8.18926
2013-07-22	17:08:00	7.36892			5	7.79981
2013-07-22	17:09:00	8.82192			5	6.23701
2013-07-22	17:09:00	8.82192			5	6.70266
2013-07-22	17:10:00	6.40245			5	7.0713
2013-07-22	17:10:00	6.40245			5	9.89555
2013-07-22	17:11:00	7.62588			5	7.38007
2013-07-22	17:11:00	7.62588			5	8.04289
2013-07-22	17:12:00	7.21075			5	7.20576
2013-07-22	17:12:00	7.21075			5	8.03213
2013-07-22	17:13:00	7.10188			5	.
2013-07-22	17:13:00	7.10188			5	8.77193
2013-07-22	17:14:00	7.44086			5	7.87229
2013-07-22	17:14:00	7.44086			5	7.71456
2013-07-22	17:15:00	6.91792			5	7.64818
2013-07-22	17:15:00	6.91792			5	6.28108
2013-07-22	17:16:00	7.91697			5	5.54913
2013-07-22	17:16:00	7.91697			5	5.27009
2013-07-22	17:17:00	9.94875			5	5.13259
2013-07-22	17:17:00	9.94875			5	6.57895
2013-07-22	17:18:00	30.0953			5	6.25978
2013-07-22	17:18:00	30.0953			5	5.14911
2013-07-22	17:19:00	25.3623			5	7.9602
2013-07-22	17:19:00	25.3623			5	5.28634
2013-07-22	17:20:00	17.0194			5	.
2013-07-22	17:20:00	17.0194			5	8.70827
2013-07-22	17:21:00	12.9404			5	.
2013-07-22	17:21:00	12.9404			5	5.95829
2013-07-22	17:22:00	8.35245			5	6.14282
2013-07-22	17:22:00	8.35245			5	.
2013-07-22	17:23:00	8.5731	10.182		5	5.52995
2013-07-22	17:23:00	8.5731	10.182		5	6.24025
2013-07-22	17:24:00	7.53246			5	5.68182
2013-07-22	17:24:00	7.53246			5	5.92446
2013-07-22	17:25:00	7.80791			5	5.77895
2013-07-22	17:25:00	7.80791			5	6.54129
2013-07-22	17:26:00	7.75944			5	.
2013-07-22	17:26:00	7.75944			5	6.45856
2013-07-22	17:27:00	7.53501			5	6.88271
2013-07-22	17:27:00	7.53501			5	8.32562
2013-07-22	17:28:00	9.41368			5	8.22293
2013-07-22	17:28:00	9.41368			5	7.46037
2013-07-22	17:29:00	6.62067			5	.
2013-07-22	17:29:00	6.62067			5	.
2013-07-22	17:30:00	7.11756			5	6.71767
2013-07-22	17:30:00	7.11756			5	7.32452
2013-07-22	17:31:00	8.70644			5	.
2013-07-22	17:31:00	8.70644			5	9.4544
2013-07-22	17:32:00	6.30994		12.25	5	6.88271
2013-07-22	17:32:00	6.30994		12.25	5	7.22892
2013-07-22	17:33:00	7.61115			5	6.26468
2013-07-22	17:33:00	7.61115			5	6.40341
2013-07-22	17:34:00	7.93285			5	5.27937
2013-07-22	17:34:00	7.93285			5	4.99168
2013-07-22	17:35:00	9.81031			5	5.29801
2013-07-22	17:35:00	9.81031			5	5.17241
2013-07-22	17:36:00	31.4287			5	5.34998
2013-07-22	17:36:00	31.4287			5	5.32387
2013-07-22	17:37:00				5	5.38479
2013-07-22	17:37:00				5	5
2013-07-22	17:38:00				5	6.39091
2013-07-22	17:38:00				5	5.63116
2013-07-22	17:39:00				5	5.65904
2013-07-22	17:39:00				5	6.7359
2013-07-22	17:40:00				5	6.14754
2013-07-22	17:40:00				5	7.86541
2013-07-22	17:41:00				5	6.83177
2013-07-22	17:41:00				5	5.77478
2013-07-22	17:42:00	8.26071			5	8.06181
2013-07-22	17:42:00	8.26071			5	6.29756
2013-07-22	17:43:00	8.47487			5	6.08519
2013-07-22	17:43:00	8.47487			5	5.66038
2013-07-22	17:44:00	8.90801			5	7.44648
2013-07-22	17:44:00	8.90801			5	6.78477
2013-07-22	17:45:00	7.18959			5	6.41711
2013-07-22	17:45:00	7.18959			5	7.13224
2013-07-22	17:46:00	7.69496			5	6.38524
2013-07-22	17:46:00	7.69496			5	7.13861
2013-07-22	17:47:00	6.43891			5	7.8142
2013-07-22	17:47:00	6.43891			5	7.29705
2013-07-22	17:48:00	9.48895			5	6.65311
2013-07-22	17:48:00	9.48895			5	7.25953
2013-07-22	17:49:00	9.50467			5	.
2013-07-22	17:49:00	9.50467			5	.
2013-07-22	17:50:00	8.79667			5	8.59137
2013-07-22	17:50:00	8.79667			5	6.99301
2013-07-22	17:51:00	9.57393			5	5.36433
2013-07-22	17:51:00	9.57393			5	5.62324
2013-07-22	17:52:00	9.59257			5	5.83658
2013-07-22	17:52:00	9.59257			5	5.41883
2013-07-22	17:53:00	10.2172	9.68		5	5.39568
2013-07-22	17:53:00	10.2172	9.68		5	4.84457
2013-07-22	17:54:00	27.5831			5	5.23446
2013-07-22	17:54:00	27.5831			5	5.07507
2013-07-22	17:55:00	32.755			5	5.73888
2013-07-22	17:55:00	32.755			5	5.5325
2013-07-22	17:56:00	21.0757			5	5.74163
2013-07-22	17:56:00	21.0757			5	5.40784
2013-07-22	17:57:00	13.2908			5	5.2482
2013-07-22	17:57:00	13.2908			5	5.92008
2013-07-22	17:58:00	10.762			5	5.42741
2013-07-22	17:58:00	10.762			5	5.262
2013-07-22	17:59:00	9.69796			5	5.78035
2013-07-22	17:59:00	9.69796			5	7.96813
2013-07-22	18:00:00	7.6335			5	6.44988
2013-07-22	18:00:00	7.6335			5	6.19675
2013-07-22	18:01:00	9.15668			5	5.96866
2013-07-22	18:01:00	9.15668			5	5.73066
2013-07-22	18:02:00	8.18625			5	6.18876
2013-07-22	18:02:00	8.18625			5	6.28272
2013-07-22	18:03:00	7.43736			5	6.92042
2013-07-22	18:03:00	7.43736			5	6.56814
2013-07-22	18:04:00	9.7051			5	7.42115
2013-07-22	18:04:00	9.7051			5	6.68524
2013-07-22	18:05:00	8.41799			5	6.72646
2013-07-22	18:05:00	8.41799			5	6.4493
2013-07-22	18:06:00	8.10019			5	7.08801
2013-07-22	18:06:00	8.10019			5	6.62252
2013-07-22	18:07:00	6.38609			5	.
2013-07-22	18:07:00	6.38609			5	.
2013-07-22	18:08:00	8.16565			5	7.1706
2013-07-22	18:08:00	8.16565			5	6.94177
2013-07-22	18:09:00	6.94233			5	5.5918
2013-07-22	18:09:00	6.94233			5	6.27779
2013-07-22	18:10:00	7.20472			5	5.55042
2013-07-22	18:10:00	7.20472			5	4.95868
2013-07-22	18:11:00	8.55068			5	5.23104
2013-07-22	18:11:00	8.55068			5	5.54529
2013-07-22	18:12:00	24.6793			5	4.971
2013-07-22	18:12:00	24.6793			5	5.30504
2013-07-22	18:13:00	34.5623			5	4.79616
2013-07-22	18:13:00	34.5623			5	8.02944
2013-07-22	18:14:00	23.2323			5	5.73751
2013-07-22	18:14:00	23.2323			5	.
2013-07-22	18:15:00	13.766			5	5.46822
2013-07-22	18:15:00	13.766			5	5.75402
2013-07-22	18:16:00	9.13671			5	5.19705
2013-07-22	18:16:00	9.13671			5	6.99301
2013-07-22	18:17:00	7.46292			5	7.242
2013-07-22	18:17:00	7.46292			5	7.71373
2013-07-22	18:18:00	7.37307			5	5.78174
2013-07-22	18:18:00	7.37307			5	6.23863
2013-07-22	18:19:00	6.26649			5	5.64972
2013-07-22	18:19:00	6.26649			5	5.64307
2013-07-22	18:20:00	7.79709			5	.
2013-07-22	18:20:00	7.79709			5	8.27586
2013-07-22	18:21:00	7.85733			5	5.92446
2013-07-22	18:21:00	7.85733			5	6.11829
2013-07-22	18:22:00	6.36139			5	10.0251
2013-07-22	18:22:00	6.36139			5	.
2013-07-22	18:23:00	7.49189	9.68		5	6.33914
2013-07-22	18:23:00	7.49189	9.68		5	6.75676
2013-07-22	18:24:00	6.07821			5	6.2069
2013-07-22	18:24:00	6.07821			5	6.53417
2013-07-22	18:25:00	7.07435			5	7.16989
2013-07-22	18:25:00	7.07435			5	7.9858
2013-07-22	18:26:00	7.27242			5	.
2013-07-22	18:26:00	7.27242			5	7.64331
2013-07-22	18:27:00	7.48097			5	9.1001
2013-07-22	18:27:00	7.48097			5	.
2013-07-22	18:28:00	7.53041			5	10.5495
2013-07-22	18:28:00	7.53041			5	8.7896
2013-07-22	18:29:00	7.91733			5	.
2013-07-22	18:29:00	7.91733			5	.
2013-07-22	18:30:00	7.77667			5	6.47249
2013-07-22	18:30:00	7.77667			5	.
2013-07-22	18:31:00	6.80658		12.25	5	5.21512
2013-07-22	18:31:00	6.80658		12.25	5	5.73477
2013-07-22	18:32:00	7.43396			5	5.11945
2013-07-22	18:32:00	7.43396			5	4.37637
2013-07-22	18:33:00	27.059			5	.
2013-07-22	18:33:00	27.059			5	8.23422
2013-07-22	18:34:00	27.2718			5	5.53378
2013-07-22	18:34:00	27.2718			5	5.6391
2013-07-22	18:35:00	12.5603			5	5.28285
2013-07-22	18:35:00	12.5603			5	.
2013-07-22	18:36:00				5	.
2013-07-22	18:36:00				5	.
2013-07-22	18:37:00				5	5.49325
2013-07-22	18:37:00				5	6.44122
2013-07-22	18:38:00				5	5.45331
2013-07-22	18:38:00				5	5.92446
2013-07-22	18:39:00				5	5.86797
2013-07-22	18:39:00				5	.
2013-07-22	18:40:00				5	5.48196
2013-07-22	18:40:00				5	5.47071
2013-07-22	18:41:00				5	5.81677
2013-07-22	18:41:00				5	5.45455
2013-07-22	18:42:00	9.00078			5	6.06827
2013-07-22	18:42:00	9.00078			5	8.44278
2013-07-22	18:43:00	8.40716			5	5.78732
2013-07-22	18:43:00	8.40716			5	6.16967
2013-07-22	18:44:00	7.57937			5	.
2013-07-22	18:44:00	7.57937			5	5.66305
2013-07-22	18:45:00	8.39897			5	.
2013-07-22	18:45:00	8.39897			5	.
2013-07-22	18:46:00	7.68572			5	.
2013-07-22	18:46:00	7.68572			5	.
2013-07-22	18:47:00	8.36658			5	7.89474
2013-07-22	18:47:00	8.36658			5	5.50585
2013-07-22	18:48:00	5.89678			5	5.85938
2013-07-22	18:48:00	5.89678			5	5.45578
2013-07-22	18:49:00	7.42203			5	5.67242
2013-07-22	18:49:00	7.42203			5	5.81114
2013-07-22	18:50:00	7.36659			5	.
2013-07-22	18:50:00	7.36659			5	.
2013-07-22	18:51:00	5.72074			5	5.78453
2013-07-22	18:51:00	5.72074			5	.
2013-07-22	18:52:00	7.74408			5	.
2013-07-22	18:52:00	7.74408			5	5.66038
2013-07-22	18:53:00	7.19684	9.177		5	6.22245
2013-07-22	18:53:00	7.19684	9.177		5	.
2013-07-22	18:54:00	8.09841			5	.
2013-07-22	18:54:00	8.09841			5	5.88524
2013-07-22	18:55:00	7.87006			5	.
2013-07-22	18:55:00	7.87006			5	7.00525
2013-07-22	18:56:00	7.11924			15	.
2013-07-22	18:56:00	7.11924			5	.
2013-07-22	18:57:00	7.67829			5	6.99709
2013-07-22	18:57:00	7.67829			15	.
2013-07-22	18:58:00	7.2997			5	.
2013-07-22	18:58:00	7.2997			5	.
2013-07-22	18:59:00	6.57071			5	5.56845
2013-07-22	18:59:00	6.57071			5	.
2013-07-22	19:00:00	12.7342			5	.
2013-07-22	19:00:00	12.7342			5	8.78156
2013-07-22	19:01:00	37.6903			5	7.35895
2013-07-22	19:01:00	37.6903			5	5.85223
2013-07-22	19:02:00	32.5558			5	5.87515
2013-07-22	19:02:00	32.5558			5	.
2013-07-22	19:03:00	23.2883			5	.
2013-07-22	19:03:00	23.2883			5	.
2013-07-22	19:04:00	16.2378			5	6.02107
2013-07-22	19:04:00	16.2378			5	5.64706
2013-07-22	19:05:00	11.0955			5	5.98952
2013-07-22	19:05:00	11.0955			5	5.8997
2013-07-22	19:06:00	9.57159			5	.
2013-07-22	19:06:00	9.57159			5	5.53761
2013-07-22	19:07:00	8.35191			5	5.90406
2013-07-22	19:07:00	8.35191			5	6.03774
2013-07-22	19:08:00	9.08555			5	5.62588
2013-07-22	19:08:00	9.08555			5	5.89681
2013-07-22	19:09:00	6.72157			5	.
2013-07-22	19:09:00	6.72157			5	5.33927
2013-07-22	19:10:00	6.16065			5	5.65238
2013-07-22	19:10:00	6.16065			5	.
2013-07-22	19:11:00	7.44144			5	5.96125
2013-07-22	19:11:00	7.44144			5	6.2435
2013-07-22	19:12:00	6.65449			5	.
2013-07-22	19:12:00	6.65449			5	5.61929
2013-07-22	19:13:00	6.75755			5	5.65371
2013-07-22	19:13:00	6.75755			5	6.97945
2013-07-22	19:14:00	6.75109			5	6.25326
2013-07-22	19:14:00	6.75109			5	.
2013-07-22	19:15:00	6.96642			5	5.21059
2013-07-22	19:15:00	6.96642			5	5.93178
2013-07-22	19:16:00	6.19726			5	5.81255
2013-07-22	19:16:00	6.19726			5	.
2013-07-22	19:17:00	7.91539			5	.
2013-07-22	19:17:00	7.91539			5	7.63359
2013-07-22	19:18:00	6.63952			5	6.23377
2013-07-22	19:18:00	6.63952			5	7.0936
2013-07-22	19:19:00	6.08833			5	6.51289
2013-07-22	19:19:00	6.08833			5	.
2013-07-22	19:20:00	5.51109			5	.
2013-07-22	19:20:00	5.51109			5	.
2013-07-22	19:21:00	6.63764			5	7.18348
2013-07-22	19:21:00	6.63764			5	7.55826
2013-07-22	19:22:00	7.78412			5	6.64452
2013-07-22	19:22:00	7.78412			5	7.00662
2013-07-22	19:23:00	6.17247	9.68		5	7.43494
2013-07-22	19:23:00	6.17247	9.68		5	.
2013-07-22	19:24:00	6.58048			5	6.18769
2013-07-22	19:24:00	6.58048			5	6.66296
2013-07-22	19:25:00	6.2432			5	6.46204
2013-07-22	19:25:00	6.2432			5	6.53417
2013-07-22	19:26:00	6.67814			5	7.29188
2013-07-22	19:26:00	6.67814			5	7.59734
2013-07-22	19:27:00	6.1576			5	.
2013-07-22	19:27:00	6.1576			5	10.1294
2013-07-22	19:28:00	6.80779			5	8.02855
2013-07-22	19:28:00	6.80779			5	6.58075
2013-07-22	19:29:00	7.29101			5	.
2013-07-22	19:29:00	7.29101			5	.
2013-07-22	19:30:00	6.69397		12.25	5	5.14911
2013-07-22	19:30:00	6.69397		12.25	5	.
2013-07-22	19:31:00	5.35792			5	.
2013-07-22	19:31:00	5.35792			5	5.21966
2013-07-22	19:32:00	29.9364			5	4.85928
2013-07-22	19:32:00	29.9364			5	.
2013-07-22	19:33:00	27.5988			5	4.83286
2013-07-22	19:33:00	27.5988			5	.
2013-07-22	19:34:00	18.1459			5	6.71704
2013-07-22	19:34:00	18.1459			5	5.6391
2013-07-22	19:35:00	11.3437			5	5.6751
2013-07-22	19:35:00	11.3437			5	6.49702
2013-07-22	19:36:00				5	5.61666
2013-07-22	19:36:00				5	5.31326
2013-07-22	19:37:00				5	.
2013-07-22	19:37:00				5	6.04382
2013-07-22	19:38:00				5	5.99101
2013-07-22	19:38:00				5	5.80973
2013-07-22	19:39:00				5	5.62588
2013-07-22	19:39:00				5	6.003
2013-07-22	19:40:00				5	6.23701
2013-07-22	19:40:00				5	5.58789
2013-07-22	19:41:00				5	5.28169
2013-07-22	19:41:00				5	4.71698
2013-07-22	19:42:00	12.1052			5	5.36313
2013-07-22	19:42:00	12.1052			5	5.86654
2013-07-22	19:43:00	14.1563			5	5.63513
2013-07-22	19:43:00	14.1563			5	5.86081
2013-07-22	19:44:00	9.45191			5	5.76646
2013-07-22	19:44:00	9.45191			5	5.87515
2013-07-22	19:45:00	10.1037			5	6.58979
2013-07-22	19:45:00	10.1037			5	9.27536
2013-07-22	19:46:00	7.59353			5	6.49526
2013-07-22	19:46:00	7.59353			5	5.95977
2013-07-22	19:47:00	5.16189			5	7.90861
2013-07-22	19:47:00	5.16189			5	7.67509
2013-07-22	19:48:00	8.01397			5	6.1665
2013-07-22	19:48:00	8.01397			5	.
2013-07-22	19:49:00	7.83198			5	.
2013-07-22	19:49:00	7.83198			5	.
2013-07-22	19:50:00	6.47537			5	.
2013-07-22	19:50:00	6.47537			5	7.87574
2013-07-22	19:51:00	7.60863			5	8.75912
2013-07-22	19:51:00	7.60863			5	.
2013-07-22	19:52:00	7.34279			5	.
2013-07-22	19:52:00	7.34279			5	.
2013-07-22	19:53:00	7.20817	9.68		5	9.32582
2013-07-22	19:53:00	7.20817	9.68		5	.
2013-07-22	19:54:00	7.51015			5	5.63513
2013-07-22	19:54:00	7.51015			5	5.8838
2013-07-22	19:55:00	7.61041			5	6.2435
2013-07-22	19:55:00	7.61041			5	4.971
2013-07-22	19:56:00	6.94154			5	5.48196
2013-07-22	19:56:00	6.94154			5	4.93016
2013-07-22	19:57:00	26.1189			5	.
2013-07-22	19:57:00	26.1189			5	6.08211
2013-07-22	19:58:00	33.0149			5	5.30739
2013-07-22	19:58:00	33.0149			5	5.6872
2013-07-22	19:59:00	18.7548			5	5.67779
2013-07-22	19:59:00	18.7548			5	5.821
2013-07-22	20:00:00	13.5579			5	6.27944
2013-07-22	20:00:00	13.5579			5	5.42864
2013-07-22	20:01:00	9.75293			5	5.45207
2013-07-22	20:01:00	9.75293			5	5.34164
2013-07-22	20:02:00	8.24228			5	6.67037
2013-07-22	20:02:00	8.24228			5	.
2013-07-22	20:03:00	7.44181			5	6.68648
2013-07-22	20:03:00	7.44181			5	5.25394
2013-07-22	20:04:00	7.78941			5	.
2013-07-22	20:04:00	7.78941			5	6.21923
2013-07-22	20:05:00	6.75177			5	.
2013-07-22	20:05:00	6.75177			5	6.10376
2013-07-22	20:06:00	7.19614			5	.
2013-07-22	20:06:00	7.19614			5	6.08828
2013-07-22	20:07:00	6.80022			5	6.04078
2013-07-22	20:07:00	6.80022			5	6.01052
2013-07-22	20:08:00	6.11708			5	7.13436
2013-07-22	20:08:00	6.11708			5	7.58214
2013-07-22	20:09:00	6.52464			5	7.08801
2013-07-22	20:09:00	6.52464			5	7.36347
2013-07-22	20:10:00	8.28366			5	6.53417
2013-07-22	20:10:00	8.28366			5	6.38638
2013-07-22	20:11:00	6.60956			5	7.28008
2013-07-22	20:11:00	6.60956			5	7.68492
2013-07-22	20:12:00	6.93058			5	9.27118
2013-07-22	20:12:00	6.93058			5	.
2013-07-22	20:13:00	6.79391			5	8.70617
2013-07-22	20:13:00	6.79391			5	6.4
2013-07-22	20:14:00	5.12226			5	8.60421
2013-07-22	20:14:00	5.12226			5	.
2013-07-22	20:15:00	6.94481			5	4.84359
2013-07-22	20:15:00	6.94481			5	7.58054
2013-07-22	20:16:00	7.06239			5	.
2013-07-22	20:16:00	7.06239			5	5.03145
2013-07-22	20:17:00	8.5178			5	4.43787
2013-07-22	20:17:00	8.5178			5	5.03356
2013-07-22	20:18:00	32.733			5	5.14801
2013-07-22	20:18:00	32.733			5	4.89496
2013-07-22	20:19:00	25.9777			5	6.07441
2013-07-22	20:19:00	25.9777			5	.
2013-07-22	20:20:00	15.5135			5	.
2013-07-22	20:20:00	15.5135			5	5.09879
2013-07-22	20:21:00	19.1929			5	10.148
2013-07-22	20:21:00	19.1929			5	5.17241
2013-07-22	20:22:00	12.863			5	5.50964
2013-07-22	20:22:00	12.863			5	6.63228
2013-07-22	20:23:00	9.50885	9.68		5	5.95533
2013-07-22	20:23:00	9.50885	9.68		5	5.6926
2013-07-22	20:24:00	8.07891			5	.
2013-07-22	20:24:00	8.07891			5	5.82666
2013-07-22	20:25:00	6.51602			5	5.46946
2013-07-22	20:25:00	6.51602			5	5.43232
2013-07-22	20:26:00	6.40515			5	4.95561
2013-07-22	20:26:00	6.40515			5	5.89681
2013-07-22	20:27:00	6.11029			5	5.73066
2013-07-22	20:27:00	6.11029			5	5.72792
2013-07-22	20:28:00	6.09888			5	6.05755
2013-07-22	20:28:00	6.09888			5	6.0652
2013-07-22	20:29:00	6.15228		12	5	6.94847
2013-07-22	20:29:00	6.15228		12	5	7.14286
2013-07-22	20:30:00	6.45358			5	6.0698
2013-07-22	20:30:00	6.45358			5	8.96191
2013-07-22	20:31:00	6.4156			5	6.03318
2013-07-22	20:31:00	6.4156			5	6.29756
2013-07-22	20:32:00	6.78204			5	6.22407
2013-07-22	20:32:00	6.78204			5	5.86224
2013-07-22	20:33:00	5.26414			5	6.39318
2013-07-22	20:33:00	5.26414			5	.
2013-07-22	20:34:00				5	6.28437
2013-07-22	20:34:00				5	6.99845
2013-07-22	20:35:00				5	.
2013-07-22	20:35:00				5	7.88609
2013-07-22	20:36:00				5	7.04846
2013-07-22	20:36:00				5	.
2013-07-22	20:37:00				5	7.76197
2013-07-22	20:37:00				5	6.25815
2013-07-22	20:38:00				5	6.84346
2013-07-22	20:38:00				5	6.90449
2013-07-22	20:39:00				5	.
2013-07-22	20:39:00				5	5.12711
2013-07-22	20:40:00				5	4.80962
2013-07-22	20:40:00				5	4.95152
2013-07-22	20:41:00	21.2492			5	5.57362
2013-07-22	20:41:00	21.2492			5	5.27357
2013-07-22	20:42:00	26.1928			5	5.49702
2013-07-22	20:42:00	26.1928			5	5.22193
2013-07-22	20:43:00	15.488			5	5.20946
2013-07-22	20:43:00	15.488			5	.
2013-07-22	20:44:00	12.3794			5	5.18695
2013-07-22	20:44:00	12.3794			5	5.09662
2013-07-22	20:45:00	9.46443			5	5.46448
2013-07-22	20:45:00	9.46443			5	5.68855
2013-07-22	20:46:00	8.27647			5	5.2782
2013-07-22	20:46:00	8.27647			5	6.35762
2013-07-22	20:47:00	8.108			5	6.10066
2013-07-22	20:47:00	8.108			5	6.94244
2013-07-22	20:48:00	7.39969			5	7.47198
2013-07-22	20:48:00	7.39969			5	7.03606
2013-07-22	20:49:00	8.21426			5	5.78313
2013-07-22	20:49:00	8.21426			5	6.2435
2013-07-22	20:50:00	8.17327			5	7.15564
2013-07-22	20:50:00	8.17327			5	6.81818
2013-07-22	20:51:00	7.63301			5	6.78733
2013-07-22	20:51:00	7.63301			5	7.89993
2013-07-22	20:52:00	7.94599			5	11.3386
2013-07-22	20:52:00	7.94599			5	8.38867
2013-07-22	20:53:00	5.95168	9.68		5	8.12091
2013-07-22	20:53:00	5.95168	9.68		5	6.62252
2013-07-22	20:54:00	8.62281			5	5.51091
2013-07-22	20:54:00	8.62281			5	6.29261
2013-07-22	20:55:00	7.79274			5	11.2307
2013-07-22	20:55:00	7.79274			5	5.31444
2013-07-22	20:56:00	7.55436			5	5.49199
2013-07-22	20:56:00	7.55436			5	5.03673
2013-07-22	20:57:00	22.8062			5	6.003
2013-07-22	20:57:00	22.8062			5	5.20156
2013-07-22	20:58:00	24.5738			5	5.38842
2013-07-22	20:58:00	24.5738			5	5.29801
2013-07-22	20:59:00	15.1101			5	9.19893
2013-07-22	20:59:00	15.1101			5	6.0045
2013-07-22	21:00:00	10.7413			5	5.77478
2013-07-22	21:00:00	10.7413			5	6.48298
2013-07-22	21:01:00	8.49346			5	5.46324
2013-07-22	21:01:00	8.49346			5	5.74988
2013-07-22	21:02:00	6.94554			5	6.92641
2013-07-22	21:02:00	6.94554			5	7.00117
2013-07-22	21:03:00	7.57879			5	5.79151
2013-07-22	21:03:00	7.57879			5	6.61157
2013-07-22	21:04:00	6.62606			5	6.77583
2013-07-22	21:04:00	6.62606			5	7.04639
2013-07-22	21:05:00	8.2675			5	10.133
2013-07-22	21:05:00	8.2675			5	8.89548
2013-07-22	21:06:00	7.13368			5	7.91035
2013-07-22	21:06:00	7.13368			5	6.88073
2013-07-22	21:07:00	8.26462			5	6.12557
2013-07-22	21:07:00	8.26462			5	6.16967
2013-07-22	21:08:00	7.18036			5	5.51217
2013-07-22	21:08:00	7.18036			5	5.33096
2013-07-22	21:09:00	8.35055			5	6.16491
2013-07-22	21:09:00	8.35055			5	5.84653
2013-07-22	21:10:00	19.4541			5	6.5538
2013-07-22	21:10:00	19.4541			5	5.44218
2013-07-22	21:11:00	19.0434			5	5.50711
2013-07-22	21:11:00	19.0434			5	5.18023
2013-07-22	21:12:00	12.6146			5	5.90406
2013-07-22	21:12:00	12.6146			5	5.74437
2013-07-22	21:13:00	9.05302			5	5.37875
2013-07-22	21:13:00	9.05302			5	5.03884
2013-07-22	21:14:00	8.72427			5	5.45703
2013-07-22	21:14:00	8.72427			5	5.70071
2013-07-22	21:15:00	15.7			5	5.21512
2013-07-22	21:15:00	15.7			5	5.37033
2013-07-22	21:16:00	14.5525			5	5.40054
2013-07-22	21:16:00	14.5525			5	7.02782
2013-07-22	21:17:00	9.84094			5	6.25326
2013-07-22	21:17:00	9.84094			5	6.03015
2013-07-22	21:18:00	8.71926			5	6.10687
2013-07-22	21:18:00	8.71926			5	6.09292
2013-07-22	21:19:00	7.25207			5	7.16989
2013-07-22	21:19:00	7.25207			5	6.72646
2013-07-22	21:20:00	5.99717			5	6.3762
2013-07-22	21:20:00	5.99717			5	6.97269
2013-07-22	21:21:00	6.76684			5	7.20144
2013-07-22	21:21:00	6.76684			5	6.01052
2013-07-22	21:22:00	6.81189			5	6.27615
2013-07-22	21:22:00	6.81189			5	5.80832
2013-07-22	21:23:00	7.58967	9.68		5	7.30964
2013-07-22	21:23:00	7.58967	9.68		5	7.86541
2013-07-22	21:24:00	6.37697			5	7.70218
2013-07-22	21:24:00	6.37697			5	7.53769
2013-07-22	21:25:00	6.59613			5	.
2013-07-22	21:25:00	6.59613			5	7.50469
2013-07-22	21:26:00	7.6201			5	6.52174
2013-07-22	21:26:00	7.6201			5	5.6391
2013-07-22	21:27:00	6.89676			5	5.01777
2013-07-22	21:27:00	6.89676			5	4.55927
2013-07-22	21:28:00	10.1763		12	5	5.22193
2013-07-22	21:28:00	10.1763		12	5	5.45951
2013-07-22	21:29:00	20.9823			5	5.28634
2013-07-22	21:29:00	20.9823			5	5.34998
2013-07-22	21:30:00	15.0675			5	6.71892
2013-07-22	21:30:00	15.0675			5	5.02723
2013-07-22	21:31:00	19.2855			5	5.2072
2013-07-22	21:31:00	19.2855			5	5.20382
2013-07-22	21:32:00	18.4532			5	5.51344
2013-07-22	21:32:00	18.4532			5	5.13699
2013-07-22	21:33:00	12.1979			5	6.1665
2013-07-22	21:33:00	12.1979			5	5.4807
2013-07-22	21:34:00	9.06261			5	6.04534
2013-07-22	21:34:00	9.06261			5	.
2013-07-22	21:35:00				5	6.84541
2013-07-22	21:35:00				5	6.51348
2013-07-22	21:36:00				5	.
2013-07-22	21:36:00				5	.
2013-07-22	21:37:00				5	6.24512
2013-07-22	21:37:00				5	6.16175
2013-07-22	21:38:00				5	6.45335
2013-07-22	21:38:00				5	7.04639
2013-07-22	21:39:00				5	6.09756
2013-07-22	21:39:00				5	7.24346
2013-07-22	21:40:00	8.208			5	6.63533
2013-07-22	21:40:00	8.208			5	6.69643
2013-07-22	21:41:00	7.49386			5	6.79758
2013-07-22	21:41:00	7.49386			5	7.86541
2013-07-22	21:42:00	6.07964			5	7.79727
2013-07-22	21:42:00	6.07964			5	8.45368
2013-07-22	21:43:00	6.98686			5	7.77034
2013-07-22	21:43:00	6.98686			5	9.67352
2013-07-22	21:44:00	7.09084			5	7.82779
2013-07-22	21:44:00	7.09084			5	.
2013-07-22	21:45:00	7.28653			5	6.28601
2013-07-22	21:45:00	7.28653			5	8.94354
2013-07-22	21:46:00	8.25442			5	5.6101
2013-07-22	21:46:00	8.25442			5	4.85241
2013-07-22	21:47:00	7.49807			5	4.51128
2013-07-22	21:47:00	7.49807			5	4.76758
2013-07-22	21:48:00	9.73567			5	4.87706
2013-07-22	21:48:00	9.73567			5	4.49102
2013-07-22	21:49:00	30.6897			5	5.22648
2013-07-22	21:49:00	30.6897			5	5.34998
2013-07-22	21:50:00	23.1328			5	4.86421
2013-07-22	21:50:00	23.1328			5	5.25049
2013-07-22	21:51:00	23.3714			5	5.52359
2013-07-22	21:51:00	23.3714			5	5.66305
2013-07-22	21:52:00	17.777			5	6.37507
2013-07-22	21:52:00	17.777			5	6.76056
2013-07-22	21:53:00	12.3458	9.68		5	.
2013-07-22	21:53:00	12.3458	9.68		5	5.64972
2013-07-22	21:54:00	10.8419			5	5.47071
2013-07-22	21:54:00	10.8419			5	7.77958
2013-07-22	21:55:00	9.03691			5	5.36913
2013-07-22	21:55:00	9.03691			5	8.26446
2013-07-22	21:56:00	8.31735			5	5.92008
2013-07-22	21:56:00	8.31735			5	5.16796
2013-07-22	21:57:00	8.52024			5	5.02513
2013-07-22	21:57:00	8.52024			5	6.94444
2013-07-22	21:58:00	8.7689			5	5.80692
2013-07-22	21:58:00	8.7689			5	6.64084
2013-07-22	21:59:00	12.7807			5	5.21286
2013-07-22	21:59:00	12.7807			5	5.06864
2013-07-22	22:00:00	10.9883			5	6.98893
2013-07-22	22:00:00	10.9883			5	5.13589
2013-07-22	22:01:00	13.9765			5	5.85938
2013-07-22	22:01:00	13.9765			5	5.08152
2013-07-22	22:02:00	17.3977			5	5.74988
2013-07-22	22:02:00	17.3977			5	.
2013-07-22	22:03:00	16.566			5	.
2013-07-22	22:03:00	16.566			5	5.82383
2013-07-22	22:04:00	18.1804			5	5.386
2013-07-22	22:04:00	18.1804			5	5.41272
2013-07-22	22:05:00	11.4591			5	5.54529
2013-07-22	22:05:00	11.4591			5	6.04534
2013-07-22	22:06:00	8.73543			5	.
2013-07-22	22:06:00	8.73543			5	5.60355
2013-07-22	22:07:00	6.89302			5	5.60879
2013-07-22	22:07:00	6.89302			5	6.67408
2013-07-22	22:08:00	8.02623			5	5.66439
2013-07-22	22:08:00	8.02623			5	5.7623
2013-07-22	22:09:00	6.56314			5	6.45161
2013-07-22	22:09:00	6.56314			5	6
2013-07-22	22:10:00	7.25257			5	6.08314
2013-07-22	22:10:00	7.25257			5	5.21173
2013-07-22	22:11:00	7.2375			5	6.31745
2013-07-22	22:11:00	7.2375			5	6.53773
2013-07-22	22:12:00	6.31923			5	5.20946
2013-07-22	22:12:00	6.31923			5	5.95238
2013-07-22	22:13:00	6.80869			5	6.54426
2013-07-22	22:13:00	6.80869			5	6.97674
2013-07-22	22:14:00	5.83075			5	7.06436
2013-07-22	22:14:00	5.83075			5	5.75126
2013-07-22	22:15:00	8.45931			5	7.1069
2013-07-22	22:15:00	8.45931			5	7.48752
2013-07-22	22:16:00	7.27387			5	7.66773
2013-07-22	22:16:00	7.27387			5	6.64084
2013-07-22	22:17:00	6.32354			5	6.19195
2013-07-22	22:17:00	6.32354			5	6.52706
2013-07-22	22:18:00	7.67686			5	6.65557
2013-07-22	22:18:00	7.67686			5	.
2013-07-22	22:19:00	6.20119			5	6.69456
2013-07-22	22:19:00	6.20119			5	7.80911
2013-07-22	22:20:00	6.43193			5	5.87228
2013-07-22	22:20:00	6.43193			5	8.14941
2013-07-22	22:21:00	6.53846			5	7.43034
2013-07-22	22:21:00	6.53846			5	8.88012
2013-07-22	22:22:00	5.68777			5	7.93126
2013-07-22	22:22:00	5.68777			5	7.82439
2013-07-22	22:23:00	6.83495	9.68		5	6.28601
2013-07-22	22:23:00	6.83495	9.68		5	6.88666
2013-07-22	22:24:00	7.11525			5	6.38468
2013-07-22	22:24:00	7.11525			5	.
2013-07-22	22:25:00	7.69892			5	5.45827
2013-07-22	22:25:00	7.69892			5	5.43478
2013-07-22	22:26:00	12.1307			5	5.00104
2013-07-22	22:26:00	12.1307			5	4.98235
2013-07-22	22:27:00	28.5607		12	5	5.26778
2013-07-22	22:27:00	28.5607		12	5	.
2013-07-22	22:28:00	19.7999			5	.
2013-07-22	22:28:00	19.7999			5	4.91904
2013-07-22	22:29:00	12.3893			5	5.98355
2013-07-22	22:29:00	12.3893			5	7.31707
2013-07-22	22:30:00	9.30249			5	5.37033
2013-07-22	22:30:00	9.30249			5	5.6751
2013-07-22	22:31:00	7.64			5	6.53417
2013-07-22	22:31:00	7.64			5	5.386
2013-07-22	22:32:00	8.20744			5	5.61404
2013-07-22	22:32:00	8.20744			5	6.39488
2013-07-22	22:33:00	8.04178			5	7.08662
2013-07-22	22:33:00	8.04178			5	6.34921
2013-07-22	22:34:00				5	6.20155
2013-07-22	22:34:00				5	6.73401
2013-07-22	22:35:00				5	7.40588
2013-07-22	22:35:00				5	7.63359
2013-07-22	22:36:00				5	7.52666
2013-07-22	22:36:00				5	6.76628
2013-07-22	22:37:00				5	6.06214
2013-07-22	22:37:00				5	5.50206
2013-07-22	22:38:00				5	.
2013-07-22	22:38:00				5	8.33333
2013-07-22	22:39:00				5	7.75027
2013-07-22	22:39:00				5	5.44341
2013-07-22	22:40:00	18.5566			5	5.31915
2013-07-22	22:40:00	18.5566			5	5.36793
2013-07-22	22:41:00	25.5112			5	5.26778
2013-07-22	22:41:00	25.5112			5	6.60248
2013-07-22	22:42:00	17.0592			5	5.0399
2013-07-22	22:42:00	17.0592			5	5.55942
2013-07-22	22:43:00	12.0089			5	5.31326
2013-07-22	22:43:00	12.0089			5	6.33914
2013-07-22	22:44:00	17.3387			5	5.19818
2013-07-22	22:44:00	17.3387			5	5.08906
2013-07-22	22:45:00	17.1416			5	5.1293
2013-07-22	22:45:00	17.1416			5	5.12821
2013-07-22	22:46:00	12.3317			5	6.83891
2013-07-22	22:46:00	12.3317			5	5.48571
2013-07-22	22:47:00	11.1822			5	6.05755
2013-07-22	22:47:00	11.1822			5	5.38237
2013-07-22	22:48:00	9.08864			5	5.84084
2013-07-22	22:48:00	9.08864			5	6.13497
2013-07-22	22:49:00	10.1797			5	5.65771
2013-07-22	22:49:00	10.1797			5	5.69665
2013-07-22	22:50:00	8.60251			5	5.82807
2013-07-22	22:50:00	8.60251			5	5.55813
2013-07-22	22:51:00	9.55117			5	6.17125
2013-07-22	22:51:00	9.55117			5	6.36436
2013-07-22	22:52:00	9.32582			5	6.51997
2013-07-22	22:52:00	9.32582			5	6.57775
2013-07-22	22:53:00	8.90545	9.68		5	7.14498
2013-07-22	22:53:00	8.90545	9.68		5	6.3762
2013-07-22	22:54:00	8.68904			5	7.87057
2013-07-22	22:54:00	8.68904			5	7.46423
2013-07-22	22:55:00	6.60786			5	7.72698
2013-07-22	22:55:00	6.60786			5	6.47075
2013-07-22	22:56:00	8.20049			5	7.53296
2013-07-22	22:56:00	8.20049			5	7.74027
2013-07-22	22:57:00	8.56836			5	8.00356
2013-07-22	22:57:00	8.56836			5	.
2013-07-22	22:58:00	8.33666			5	9.4247
2013-07-22	22:58:00	8.33666			5	7.80572
2013-07-22	22:59:00	7.0403			5	6.54486
2013-07-22	22:59:00	7.0403			5	6.65189
2013-07-22	23:00:00	8.71637			5	6.90052
2013-07-22	23:00:00	8.71637			5	.
2013-07-22	23:01:00	7.50268			5	8.87793
2013-07-22	23:01:00	7.50268			5	7.69477
2013-07-22	23:02:00	8.44513			5	4.7356
2013-07-22	23:02:00	8.44513			5	4.52916
2013-07-22	23:03:00	34.3443			5	4.9403
2013-07-22	23:03:00	34.3443			5	5.53761
2013-07-22	23:04:00	25.9319			5	5.40297
2013-07-22	23:04:00	25.9319			5	6.61157
2013-07-22	23:05:00	16.3842			5	.
2013-07-22	23:05:00	16.3842			5	6.52765
2013-07-22	23:06:00	34.2258			5	6.20797
2013-07-22	23:06:00	34.2258			5	5.39568
2013-07-22	23:07:00	28.9327			5	5.36433
2013-07-22	23:07:00	28.9327			5	5.63777
2013-07-22	23:08:00	19.2165			5	5.48446
2013-07-22	23:08:00	19.2165			5	5.5775
2013-07-22	23:09:00	12.0053			5	5.30504
2013-07-22	23:09:00	12.0053			5	5.65105
2013-07-22	23:10:00	10.1353			5	6.32245
2013-07-22	23:10:00	10.1353			5	.
2013-07-22	23:11:00	8.23934			5	7.109
2013-07-22	23:11:00	8.23934			5	5.88668
2013-07-22	23:12:00	7.76485			5	5.94796
2013-07-22	23:12:00	7.76485			5	5.89391
2013-07-22	23:13:00	7.11854			5	5.28053
2013-07-22	23:13:00	7.11854			5	4.83092
2013-07-22	23:14:00	6.71487			5	5.51597
2013-07-22	23:14:00	6.71487			5	5.67376
2013-07-22	23:15:00	6.60511			5	6.28272
2013-07-22	23:15:00	6.60511			5	6.03925
2013-07-22	23:16:00	7.08749			5	5.86797
2013-07-22	23:16:00	7.08749			5	6.54545
2013-07-22	23:17:00	6.86168			5	5.94059
2013-07-22	23:17:00	6.86168			5	5.5775
2013-07-22	23:18:00	6.69872			5	5.62324
2013-07-22	23:18:00	6.69872			5	5.67779
2013-07-22	23:19:00	6.04799			5	5.9955
2013-07-22	23:19:00	6.04799			5	6.15385
2013-07-22	23:20:00	7.0992			5	4.89197
2013-07-22	23:20:00	7.0992			5	6.67594
2013-07-22	23:21:00	6.70915			5	7.11322
2013-07-22	23:21:00	6.70915			5	5.87371
2013-07-22	23:22:00	5.91873			5	7.49532
2013-07-22	23:22:00	5.91873			5	6.09137
2013-07-22	23:23:00	6.91628	9.68		5	8.83002
2013-07-22	23:23:00	6.91628	9.68		5	7.65958
2013-07-22	23:24:00	6.42033			5	6.10066
2013-07-22	23:24:00	6.42033			5	6.46319
2013-07-22	23:25:00	6.96785			5	5.87803
2013-07-22	23:25:00	6.96785			5	5.93472
2013-07-22	23:26:00	6.11106		12	5	6.26141
2013-07-22	23:26:00	6.11106		12	5	7.18778
2013-07-22	23:27:00	6.41025			5	7.76532
2013-07-22	23:27:00	6.41025			5	7.17918
2013-07-22	23:28:00	6.86794			5	6.45972
2013-07-22	23:28:00	6.86794			5	6.92641
2013-07-22	23:29:00	5.87889			5	6.79694
2013-07-22	23:29:00	5.87889			5	5.90261
2013-07-22	23:30:00	5.8035			5	7.58054
2013-07-22	23:30:00	5.8035			5	9.21305
2013-07-22	23:31:00	6.80799			5	8.03751
2013-07-22	23:31:00	6.80799			5	8.01425
2013-07-22	23:32:00	6.5357			5	7.6841
2013-07-22	23:32:00	6.5357			5	7.04019
2013-07-22	23:33:00	7.29846			5	7.47664
2013-07-22	23:33:00	7.29846			5	.
2013-07-22	23:34:00				5	8.92691
2013-07-22	23:34:00				5	8.97532
2013-07-22	23:35:00				5	8.23799
2013-07-22	23:35:00				5	7.42574
2013-07-22	23:36:00				5	6.38638
2013-07-22	23:36:00				5	5.02302
2013-07-22	23:37:00				5	5.03145
2013-07-22	23:37:00				5	4.58365
2013-07-22	23:38:00				5	4.93726
2013-07-22	23:38:00				5	5.33096
2013-07-22	23:39:00				5	5.69395
2013-07-22	23:39:00				5	4.75247
2013-07-22	23:40:00	34.9912			5	5.00939
2013-07-22	23:40:00	34.9912			5	5.35356
2013-07-22	23:41:00	23.4201			5	5.12601
2013-07-22	23:41:00	23.4201			5	5.43109
2013-07-22	23:42:00	13.659			5	5.66038
2013-07-22	23:42:00	13.659			5	.
2013-07-22	23:43:00	10.2345			5	5.51597
2013-07-22	23:43:00	10.2345			5	5.48446
2013-07-22	23:44:00	9.02417			5	5.25049
2013-07-22	23:44:00	9.02417			5	5.56457
2013-07-22	23:45:00	8.80822			5	5.89246
2013-07-22	23:45:00	8.80822			5	5.85794
2013-07-22	23:46:00	9.01853			5	6.12245
2013-07-22	23:46:00	9.01853			5	7.23327
2013-07-22	23:47:00	8.8461			5	9.60769
2013-07-22	23:47:00	8.8461			5	7.73528
2013-07-22	23:48:00	8.39718			5	6.12245
2013-07-22	23:48:00	8.39718			5	5.39811
2013-07-22	23:49:00	8.73973			5	4.90196
2013-07-22	23:49:00	8.73973			5	5.83516
2013-07-22	23:50:00	8.86			5	5.36673
2013-07-22	23:50:00	8.86			5	9.50119
2013-07-22	23:51:00	8.43273			5	5.84511
2013-07-22	23:51:00	8.43273			5	4.82121
2013-07-22	23:52:00	14.3335			5	6.92042
2013-07-22	23:52:00	14.3335			5	9.23788
2013-07-22	23:53:00	12.2285	9.68		5	5.44712
2013-07-22	23:53:00	12.2285	9.68		5	7.63359
2013-07-22	23:54:00	9.98753			5	6.72269
2013-07-22	23:54:00	9.98753			5	6.21225
2013-07-22	23:55:00	8.69788			5	6.07134
2013-07-22	23:55:00	8.69788			5	6.31413
2013-07-22	23:56:00	8.08967			5	6.38978
2013-07-22	23:56:00	8.08967			5	6.72646
2013-07-22	23:57:00	7.84213			5	7.12448
2013-07-22	23:57:00	7.84213			5	6.61522
2013-07-22	23:58:00	8.22966			5	7.01344
2013-07-22	23:58:00	8.22966			5	7.00117
2013-07-22	23:59:00	8.48791			5	8.64346
2013-07-22	23:59:00	8.48791			5	6.95787
2013-07-23	00:00:00	7.83226			5	6.6482
2013-07-23	00:00:00	7.83226			5	6.9619
2013-07-23	00:01:00	8.38815			5	.
2013-07-23	00:01:00	8.38815			5	10.4348
2013-07-23	00:02:00	8.18042			5	12.4611
2013-07-23	00:02:00	8.18042			5	7.7187
2013-07-23	00:03:00	7.18783			5	6.11933
2013-07-23	00:03:00	7.18783			5	5.44959
2013-07-23	00:04:00	8.01134			5	5.07507
2013-07-23	00:04:00	8.01134			5	4.56969
2013-07-23	00:05:00	11.9409			5	6.30087
2013-07-23	00:05:00	11.9409			5	.
2013-07-23	00:06:00	38.0652			5	4.80384
2013-07-23	00:06:00	38.0652			5	5.55556
2013-07-23	00:07:00	28.5042			5	.
2013-07-23	00:07:00	28.5042			5	4.57317
2013-07-23	00:08:00	16.941			5	4.7384
2013-07-23	00:08:00	16.941			5	5.51851
2013-07-23	00:09:00	12.0495			5	6.06673
2013-07-23	00:09:00	12.0495			5	.
2013-07-23	00:10:00	10.5205			5	5.2208
2013-07-23	00:10:00	10.5205			5	5.10313
2013-07-23	00:11:00	8.62128			5	6.16967
2013-07-23	00:11:00	8.62128			5	5
2013-07-23	00:12:00	8.13862			5	6.59462
2013-07-23	00:12:00	8.13862			5	6.41197
2013-07-23	00:13:00	7.26588			5	5.45083
2013-07-23	00:13:00	7.26588			5	5.43971
2013-07-23	00:14:00	8.46657			5	6.469
2013-07-23	00:14:00	8.46657			5	.
2013-07-23	00:15:00	7.96783			5	6.157
2013-07-23	00:15:00	7.96783			5	6.26142
2013-07-23	00:16:00	7.37341			5	5.97015
2013-07-23	00:16:00	7.37341			5	5.7957
2013-07-23	00:17:00	8.36064			5	7.10059
2013-07-23	00:17:00	8.36064			5	9.29512
2013-07-23	00:18:00	7.79378			5	10.9966
2013-07-23	00:18:00	7.79378			5	6.22084
2013-07-23	00:19:00	7.50108			5	6.88205
2013-07-23	00:19:00	7.50108			5	6.1792
2013-07-23	00:20:00	8.59872			5	5.43601
2013-07-23	00:20:00	8.59872			15	.
2013-07-23	00:21:00	6.69145			15	.
2013-07-23	00:21:00	6.69145			15	.
2013-07-23	00:22:00	10.8331			15	.
2013-07-23	00:22:00	10.8331			5	.
2013-07-23	00:23:00	25.1543	9.68		5	.
2013-07-23	00:23:00	25.1543	9.68		5	6.54664
2013-07-23	00:24:00	18.6984			5	6.13027
2013-07-23	00:24:00	18.6984			5	7.07339
2013-07-23	00:25:00	16.3713		12	5	.
2013-07-23	00:25:00	16.3713		12	5	.
2013-07-23	00:26:00	39.5334			5	6.12714
2013-07-23	00:26:00	39.5334			5	6.94712
2013-07-23	00:27:00	36.1319			5	6.003
2013-07-23	00:27:00	36.1319			5	.
2013-07-23	00:28:00	25.6224			5	6.25652
2013-07-23	00:28:00	25.6224			5	7.03675
2013-07-23	00:29:00	16.9442			5	6.48649
2013-07-23	00:29:00	16.9442			5	6.55738
2013-07-23	00:30:00	17.0311			5	6.29261
2013-07-23	00:30:00	17.0311			5	7.38159
2013-07-23	00:31:00	15.8644			5	.
2013-07-23	00:31:00	15.8644			5	8.55615
2013-07-23	00:32:00				5	.
2013-07-23	00:32:00				5	6.20636
2013-07-23	00:33:00				5	6.30418
2013-07-23	00:33:00				5	6.13968
2013-07-23	00:34:00				5	6.21923
2013-07-23	00:34:00				5	6.13811
2013-07-23	00:35:00				5	6.08057
2013-07-23	00:35:00				5	5.61666
2013-07-23	00:36:00				5	6.93642
2013-07-23	00:36:00				5	5.93032
2013-07-23	00:37:00				5	7.76699
2013-07-23	00:37:00				5	6.44641
2013-07-23	00:38:00	9.19419			5	7.14711
2013-07-23	00:38:00	9.19419			5	6.99097
2013-07-23	00:39:00	7.89171			5	5.67913
2013-07-23	00:39:00	7.89171			5	5.30269
2013-07-23	00:40:00	8.16787			5	8.35364
2013-07-23	00:40:00	8.16787			5	7.9558
2013-07-23	00:41:00	8.42258			5	6.58617
2013-07-23	00:41:00	8.42258			5	6.52884
2013-07-23	00:42:00	8.82635			5	.
2013-07-23	00:42:00	8.82635			5	5.86654
2013-07-23	00:43:00	8.79933			5	8.10446
2013-07-23	00:43:00	8.79933			5	6.32911
2013-07-23	00:44:00	8.78869			5	5.77617
2013-07-23	00:44:00	8.78869			5	7.15137
2013-07-23	00:45:00	9.16571			5	5.821
2013-07-23	00:45:00	9.16571			5	.
2013-07-23	00:46:00	9.08944			5	5.93619
2013-07-23	00:46:00	9.08944			5	6.76056
2013-07-23	00:47:00	9.01749			5	6.47773
2013-07-23	00:47:00	9.01749			5	6.71516
2013-07-23	00:48:00	9.54898			5	7.16418
2013-07-23	00:48:00	9.54898			5	6.59341
2013-07-23	00:49:00	10.3165			5	6.08519
2013-07-23	00:49:00	10.3165			5	7.47353
2013-07-23	00:50:00	9.5609			5	6.22837
2013-07-23	00:50:00	9.5609			5	7.80572
2013-07-23	00:51:00	9.39074			5	9.7166
2013-07-23	00:51:00	9.39074			5	7.57576
2013-07-23	00:52:00	9.47122			5	7.06298
2013-07-23	00:52:00	9.47122			5	8.98204
2013-07-23	00:53:00	9.36879	9.68		5	8.80626
2013-07-23	00:53:00	9.36879	9.68		5	7.84058
2013-07-23	00:54:00	9.60735			5	10.327
2013-07-23	00:54:00	9.60735			5	7.17918
2013-07-23	00:55:00	9.46194			5	.
2013-07-23	00:55:00	9.46194			5	8.9955
2013-07-23	00:56:00	9.16812			5	7.91731
2013-07-23	00:56:00	9.16812			5	6.09292
2013-07-23	00:57:00	9.01773			5	6.16967
2013-07-23	00:57:00	9.01773			5	5.60617
2013-07-23	00:58:00	9.7829			5	5.59963
2013-07-23	00:58:00	9.7829			5	4.96483
2013-07-23	00:59:00	8.88441			5	5.2482
2013-07-23	00:59:00	8.88441			5	5.30269
2013-07-23	01:00:00	27.3016			5	5.9761
2013-07-23	01:00:00	27.3016			5	6.23377
2013-07-23	01:01:00	34.9538			5	6.27615
2013-07-23	01:01:00	34.9538			5	5.25164
2013-07-23	01:02:00	21.7244			5	5.56457
2013-07-23	01:02:00	21.7244			5	6.7359
2013-07-23	01:03:00	13.645			5	5.41272
2013-07-23	01:03:00	13.645			5	7.28155
2013-07-23	01:04:00	10.6245			5	5.54401
2013-07-23	01:04:00	10.6245			5	5.45331
2013-07-23	01:05:00	9.25068			5	6.34753
2013-07-23	01:05:00	9.25068			5	5.94943
2013-07-23	01:06:00	8.63474			5	5.64307
2013-07-23	01:06:00	8.63474			5	6.19675
2013-07-23	01:07:00	7.38046			5	6.95854
2013-07-23	01:07:00	7.38046			5	6.11933
2013-07-23	01:08:00	8.63536			5	5.69801
2013-07-23	01:08:00	8.63536			5	5.93619
2013-07-23	01:09:00	7.99246			5	.
2013-07-23	01:09:00	7.99246			5	6.22407
2013-07-23	01:10:00	8.10575			5	6.83112
2013-07-23	01:10:00	8.10575			5	7.00117
2013-07-23	01:11:00	8.88228			5	8.39748
2013-07-23	01:11:00	8.88228			5	8.28538
2013-07-23	01:12:00	7.89514			5	7.41198
2013-07-23	01:12:00	7.89514			5	7.38159
2013-07-23	01:13:00	8.62378			5	7.21371
2013-07-23	01:13:00	8.62378			5	7.17846
2013-07-23	01:14:00	7.83628			5	6.64636
2013-07-23	01:14:00	7.83628			5	8.39552
2013-07-23	01:15:00	8.5373			5	.
2013-07-23	01:15:00	8.5373			5	8.49257
2013-07-23	01:16:00	7.28921			5	8.12274
2013-07-23	01:16:00	7.28921			5	7.14924
2013-07-23	01:17:00	7.14887			5	5.64573
2013-07-23	01:17:00	7.14887			5	5.51471
2013-07-23	01:18:00	7.89088			5	.
2013-07-23	01:18:00	7.89088			5	5.45827
2013-07-23	01:19:00	8.30315			5	5.82242
2013-07-23	01:19:00	8.30315			5	5.6751
2013-07-23	01:20:00	20.5167			5	5.02092
2013-07-23	01:20:00	20.5167			5	5.86654
2013-07-23	01:21:00	34.7738			5	5.2299
2013-07-23	01:21:00	34.7738			5	5.21286
2013-07-23	01:22:00	20.5886			5	5.21966
2013-07-23	01:22:00	20.5886			5	7.56621
2013-07-23	01:23:00	12.7772	9.68		5	5.58139
2013-07-23	01:23:00	12.7772	9.68		5	5.67779
2013-07-23	01:24:00	9.66485		12	5	5.2356
2013-07-23	01:24:00	9.66485		12	5	5.69665
2013-07-23	01:25:00	8.58367			5	6.90316
2013-07-23	01:25:00	8.58367			5	6.14125
2013-07-23	01:26:00	7.81744			5	6.06061
2013-07-23	01:26:00	7.81744			5	.
2013-07-23	01:27:00	8.41339			5	5.60879
2013-07-23	01:27:00	8.41339			5	7.12448
2013-07-23	01:28:00	7.50179			5	6.28272
2013-07-23	01:28:00	7.50179			5	6.62861
2013-07-23	01:29:00	7.31697			5	6.66852
2013-07-23	01:29:00	7.31697			5	6.11777
2013-07-23	01:30:00	8.22392			5	6.60793
2013-07-23	01:30:00	8.22392			5	6.2144
2013-07-23	01:31:00	7.57745			5	6.35762
2013-07-23	01:31:00	7.57745			5	6.90316
2013-07-23	01:32:00	8.00583			5	.
2013-07-23	01:32:00	8.00583			5	8.21918
2013-07-23	01:33:00				5	7.99822
2013-07-23	01:33:00				5	7.33496
2013-07-23	01:34:00				5	5.61272
2013-07-23	01:34:00				5	5.80973
2013-07-23	01:35:00				5	4.56969
2013-07-23	01:35:00				5	5.53889
2013-07-23	01:36:00				5	6.4257
2013-07-23	01:36:00				5	5.29334
2013-07-23	01:37:00				5	5.15685
2013-07-23	01:37:00				5	4.87805
2013-07-23	01:38:00	18.8988			5	8.48356
2013-07-23	01:38:00	18.8988			5	6.33413
2013-07-23	01:39:00	12.3887			5	5.15796
2013-07-23	01:39:00	12.3887			5	6.07287
2013-07-23	01:40:00	9.74462			5	5.73751
2013-07-23	01:40:00	9.74462			5	5.30269
2013-07-23	01:41:00	9.04043			5	6.51997
2013-07-23	01:41:00	9.04043			5	6.26632
2013-07-23	01:42:00	8.74892			5	6.24675
2013-07-23	01:42:00	8.74892			5	6.44468
2013-07-23	01:43:00	8.37769			5	6.61278
2013-07-23	01:43:00	8.37769			5	6.55917
2013-07-23	01:44:00	8.52838			5	7.43955
2013-07-23	01:44:00	8.52838			5	6.76247
2013-07-23	01:45:00	8.7996			5	6.59582
2013-07-23	01:45:00	8.7996			5	8.33912
2013-07-23	01:46:00	9.87669			5	8.2531
2013-07-23	01:46:00	9.87669			5	7.0237
2013-07-23	01:47:00	8.71604			5	7.89474
2013-07-23	01:47:00	8.71604			5	.
2013-07-23	01:48:00	9.84784			5	8.47757
2013-07-23	01:48:00	9.84784			5	8.15772
2013-07-23	01:49:00	8.40445			5	.
2013-07-23	01:49:00	8.40445			5	6.48473
2013-07-23	01:50:00	7.89541			5	6.11933
2013-07-23	01:50:00	7.89541			5	5.11945
2013-07-23	01:51:00	8.75359			5	5.46075
2013-07-23	01:51:00	8.75359			5	7.71456
2013-07-23	01:52:00	26.7173			5	5.31444
2013-07-23	01:52:00	26.7173			5	.
2013-07-23	01:53:00	32.1505	9.68		5	4.9403
2013-07-23	01:53:00	32.1505	9.68		5	5.11073
2013-07-23	01:54:00	18.4364			5	5.31208
2013-07-23	01:54:00	18.4364			5	6.62069
2013-07-23	01:55:00	11.8538			5	5.15353
2013-07-23	01:55:00	11.8538			5	5.57103
2013-07-23	01:56:00	9.57807			5	4.92005
2013-07-23	01:56:00	9.57807			5	5.18583
2013-07-23	01:57:00	8.24184			5	7.034
2013-07-23	01:57:00	8.24184			5	5.43232
2013-07-23	01:58:00	8.73224			5	5.58919
2013-07-23	01:58:00	8.73224			5	5.51344
2013-07-23	01:59:00	8.00191			5	5.66038
2013-07-23	01:59:00	8.00191			5	7.58294
2013-07-23	02:00:00	7.83564			5	6.69269
2013-07-23	02:00:00	7.83564			5	6.7631
2013-07-23	02:01:00	7.73543			5	7.29705
2013-07-23	02:01:00	7.73543			5	7.72698
2013-07-23	02:02:00	8.00106			5	7.04225
2013-07-23	02:02:00	8.00106			5	7.61099
2013-07-23	02:03:00	7.71066			5	6.59884
2013-07-23	02:03:00	7.71066			5	7.53453
2013-07-23	02:04:00	6.72716			5	7.36196
2013-07-23	02:04:00	6.72716			5	7.41504
2013-07-23	02:05:00	7.34325			5	.
2013-07-23	02:05:00	7.34325			5	9.62052
2013-07-23	02:06:00	7.9137			5	9.64372
2013-07-23	02:06:00	7.9137			5	7.18276
2013-07-23	02:07:00	7.44325			5	6.68337
2013-07-23	02:07:00	7.44325			5	5.34164
2013-07-23	02:08:00	6.76257			5	5.5325
2013-07-23	02:08:00	6.76257			5	4.79521
2013-07-23	02:09:00	7.5309			5	6.79117
2013-07-23	02:09:00	7.5309			5	6.38468
2013-07-23	02:10:00	29.9579			5	5.49325
2013-07-23	02:10:00	29.9579			5	6.23863
2013-07-23	02:11:00	21.8829			5	.
2013-07-23	02:11:00	21.8829			5	6.86237
2013-07-23	02:12:00	12.9618			5	11.5942
2013-07-23	02:12:00	12.9618			5	6.05449
2013-07-23	02:13:00	9.723			5	7.41886
2013-07-23	02:13:00	9.723			5	6.62983
2013-07-23	02:14:00	9.03223			5	6.39318
2013-07-23	02:14:00	9.03223			5	6.93241
2013-07-23	02:15:00	8.04759			5	7.43802
2013-07-23	02:15:00	8.04759			5	6.39659
2013-07-23	02:16:00	7.26609			5	5.84938
2013-07-23	02:16:00	7.26609			5	5.91424
2013-07-23	02:17:00	7.5852			5	7.26832
2013-07-23	02:17:00	7.5852			5	6.09137
2013-07-23	02:18:00	7.28901			5	7.96813
2013-07-23	02:18:00	7.28901			5	7.99822
2013-07-23	02:19:00	7.56969			5	.
2013-07-23	02:19:00	7.56969			5	8.44773
2013-07-23	02:20:00	7.64137			5	7.8457
2013-07-23	02:20:00	7.64137			5	5.997
2013-07-23	02:21:00	7.84633			5	7.8766
2013-07-23	02:21:00	7.84633			5	6.78477
2013-07-23	02:22:00	7.60776			5	5.62061
2013-07-23	02:22:00	7.60776			5	5.48697
2013-07-23	02:23:00	7.25283	9.68	11.75	5	5.36673
2013-07-23	02:23:00	7.25283	9.68	11.75	5	5.53378
2013-07-23	02:24:00	27.7073			5	7.80234
2013-07-23	02:24:00	27.7073			5	5.17911
2013-07-23	02:25:00	23.1093			5	6.03925
2013-07-23	02:25:00	23.1093			5	5.44959
2013-07-23	02:26:00	13.7958			5	7.28819
2013-07-23	02:26:00	13.7958			5	.
2013-07-23	02:27:00	8.80613			5	5.38842
2013-07-23	02:27:00	8.80613			5	6.5182
2013-07-23	02:28:00	7.6112			5	5.97312
2013-07-23	02:28:00	7.6112			5	6.91244
2013-07-23	02:29:00	7.61623			5	5.58139
2013-07-23	02:29:00	7.61623			5	.
2013-07-23	02:30:00	7.3871			5	6.78477
2013-07-23	02:30:00	7.3871			5	7.26832
2013-07-23	02:31:00	7.51041			5	7.41656
2013-07-23	02:31:00	7.51041			5	6.28108
2013-07-23	02:32:00				5	8.5026
2013-07-23	02:32:00				5	7.01481
2013-07-23	02:33:00				5	.
2013-07-23	02:33:00				5	8.24931
2013-07-23	02:34:00				5	6.83891
2013-07-23	02:34:00				5	6.47598
2013-07-23	02:35:00				5	8.31985
2013-07-23	02:35:00				5	5.61272
2013-07-23	02:36:00				5	5.42005
2013-07-23	02:36:00				5	5.82524
2013-07-23	02:37:00				5	5.27588
2013-07-23	02:37:00				5	5.29801
2013-07-23	02:38:00	24.0276			5	5.00939
2013-07-23	02:38:00	24.0276			5	5.07078
2013-07-23	02:39:00	26.6224			5	5.34283
2013-07-23	02:39:00	26.6224			5	5.48446
2013-07-23	02:40:00	15.3505			5	5.4807
2013-07-23	02:40:00	15.3505			5	7.50939
2013-07-23	02:41:00	10.7602			5	5.74025
2013-07-23	02:41:00	10.7602			5	6.87876
2013-07-23	02:42:00	9.22605			5	5.8508
2013-07-23	02:42:00	9.22605			5	6.70766
2013-07-23	02:43:00	8.66884			5	5.87659
2013-07-23	02:43:00	8.66884			5	5.7985
2013-07-23	02:44:00	8.0248			5	6.18397
2013-07-23	02:44:00	8.0248			5	5.97163
2013-07-23	02:45:00	8.98864			5	5.44835
2013-07-23	02:45:00	8.98864			5	7.54717
2013-07-23	02:46:00	8.49131			5	7.49064
2013-07-23	02:46:00	8.49131			5	.
2013-07-23	02:47:00	8.98227			5	.
2013-07-23	02:47:00	8.98227			5	7.45342
2013-07-23	02:48:00	8.55645			5	6.87088
2013-07-23	02:48:00	8.55645			5	7.94176
2013-07-23	02:49:00	8.1914			5	8.08262
2013-07-23	02:49:00	8.1914			5	.
2013-07-23	02:50:00	8.46572			5	8.32948
2013-07-23	02:50:00	8.46572			5	6.28931
2013-07-23	02:51:00	8.73478			5	7.75194
2013-07-23	02:51:00	8.73478			5	7.0713
2013-07-23	02:52:00	8.47487			5	5.55298
2013-07-23	02:52:00	8.47487			5	4.96792
2013-07-23	02:53:00	8.78043	9.68		5	4.81541
2013-07-23	02:53:00	8.78043	9.68		5	5.07292
2013-07-23	02:54:00	10.9142			5	5.81255
2013-07-23	02:54:00	10.9142			5	5.73066
2013-07-23	02:55:00	37.4788			5	8.77514
2013-07-23	02:55:00	37.4788			5	6.22407
2013-07-23	02:56:00	24.6429			5	5.07722
2013-07-23	02:56:00	24.6429			5	5.25624
2013-07-23	02:57:00	15.1981			5	5.94648
2013-07-23	02:57:00	15.1981			5	5.56328
2013-07-23	02:58:00	10.6348			5	6.25
2013-07-23	02:58:00	10.6348			5	7.58294
2013-07-23	02:59:00	8.34667			5	6.43604
2013-07-23	02:59:00	8.34667			5	6.55022
2013-07-23	03:00:00	8.37962			5	5.64972
2013-07-23	03:00:00	8.37962			5	5.61929
2013-07-23	03:01:00	8.13462			5	6.01805
2013-07-23	03:01:00	8.13462			5	6.48298
2013-07-23	03:02:00	7.7268			5	5.63513
2013-07-23	03:02:00	7.7268			5	6.52529
2013-07-23	03:03:00	8.10634			5	7.43034
2013-07-23	03:03:00	8.10634			5	6.83955
2013-07-23	03:04:00	8.04663			5	8.02676
2013-07-23	03:04:00	8.04663			5	7.64331
2013-07-23	03:05:00	7.54664			5	7.0609
2013-07-23	03:05:00	7.54664			5	6.45972
2013-07-23	03:06:00	8.51767			5	6.75105
2013-07-23	03:06:00	8.51767			5	7.13154
2013-07-23	03:07:00	8.12417			5	8.31601
2013-07-23	03:07:00	8.12417			5	.
2013-07-23	03:08:00	8.07464			5	.
2013-07-23	03:08:00	8.07464			5	7.12448
2013-07-23	03:09:00	8.13184			5	6.36436
2013-07-23	03:09:00	8.13184			5	6.15069
2013-07-23	03:10:00	8.15791			5	5.99401
2013-07-23	03:10:00	8.15791			5	10.1466
2013-07-23	03:11:00	7.8813			5	5.33215
2013-07-23	03:11:00	7.8813			5	4.73373
2013-07-23	03:12:00	7.96821			5	5.48446
2013-07-23	03:12:00	7.96821			5	5.00417
2013-07-23	03:13:00	25.2485			5	6.51584
2013-07-23	03:13:00	25.2485			5	5.15464
2013-07-23	03:14:00	32.3202			5	5.4225
2013-07-23	03:14:00	32.3202			5	5.12821
2013-07-23	03:15:00	18.5134			5	5.25624
2013-07-23	03:15:00	18.5134			5	6.23053
2013-07-23	03:16:00	15.1346			5	6.36099
2013-07-23	03:16:00	15.1346			5	5.84795
2013-07-23	03:17:00	10.2878			5	5.37514
2013-07-23	03:17:00	10.2878			5	5.43232
2013-07-23	03:18:00	9.58862			5	6.12401
2013-07-23	03:18:00	9.58862			5	5.61141
2013-07-23	03:19:00	8.54054			5	5.81959
2013-07-23	03:19:00	8.54054			5	6.74916
2013-07-23	03:20:00	8.31267			5	7.23982
2013-07-23	03:20:00	8.31267			5	6.86499
2013-07-23	03:21:00	7.50391			5	6.52174
2013-07-23	03:21:00	7.50391			5	7.03812
2013-07-23	03:22:00	7.55569		11.75	5	5.49199
2013-07-23	03:22:00	7.55569		11.75	5	5.52105
2013-07-23	03:23:00	7.47372	9.68		5	5.92593
2013-07-23	03:23:00	7.47372	9.68		5	12.0643
2013-07-23	03:24:00	7.81075			5	7.42421
2013-07-23	03:24:00	7.81075			5	7.42115
2013-07-23	03:25:00	7.63012			5	7.65794
2013-07-23	03:25:00	7.63012			5	6.51997
2013-07-23	03:26:00	7.8108			5	6.328
2013-07-23	03:26:00	7.8108			5	6.77392
2013-07-23	03:27:00	7.79674			5	6.81044
2013-07-23	03:27:00	7.79674			5	6.71892
2013-07-23	03:28:00	7.76567			5	7.59654
2013-07-23	03:28:00	7.76567			5	8.00534
2013-07-23	03:29:00	8.40054			5	7.85512
2013-07-23	03:29:00	8.40054			5	6.45161
2013-07-23	03:30:00	8.3777			5	.
2013-07-23	03:30:00	8.3777			5	9.15506
2013-07-23	03:31:00				5	7.83034
2013-07-23	03:31:00				5	7.51723
2013-07-23	03:32:00				5	6.79117
2013-07-23	03:32:00				5	.
2013-07-23	03:33:00				5	6.93441
2013-07-23	03:33:00				5	5.19931
2013-07-23	03:34:00				5	4.80384
2013-07-23	03:34:00				5	5.09771
2013-07-23	03:35:00				5	5.04732
2013-07-23	03:35:00				5	5.34879
2013-07-23	03:36:00				5	5.01044
2013-07-23	03:36:00				5	4.97925
2013-07-23	03:37:00	28.6383			5	4.693
2013-07-23	03:37:00	28.6383			5	5.04414
2013-07-23	03:38:00	33.0581			5	6.0652
2013-07-23	03:38:00	33.0581			5	.
2013-07-23	03:39:00	22.2925			5	5.51724
2013-07-23	03:39:00	22.2925			5	5.39811
2013-07-23	03:40:00	14.7789			5	5.7334
2013-07-23	03:40:00	14.7789			5	5.92885
2013-07-23	03:41:00	12.0191			5	5.33333
2013-07-23	03:41:00	12.0191			5	5.51724
2013-07-23	03:42:00	9.67911			5	5.68451
2013-07-23	03:42:00	9.67911			5	.
2013-07-23	03:43:00	9.47767			5	6.62252
2013-07-23	03:43:00	9.47767			5	.
2013-07-23	03:44:00	9.51143			5	7.64331
2013-07-23	03:44:00	9.51143			5	7.64656
2013-07-23	03:45:00	9.44052			5	5.78592
2013-07-23	03:45:00	9.44052			5	5.01463
2013-07-23	03:46:00	8.95544			5	7.14498
2013-07-23	03:46:00	8.95544			5	6.10998
2013-07-23	03:47:00	10.0239			5	5.06329
2013-07-23	03:47:00	10.0239			5	5.55556
2013-07-23	03:48:00	8.78062			5	6.08519
2013-07-23	03:48:00	8.78062			5	6.76056
2013-07-23	03:49:00	9.66065			5	6.0652
2013-07-23	03:49:00	9.66065			5	5.87947
2013-07-23	03:50:00	9.31149			5	6.67037
2013-07-23	03:50:00	9.31149			5	5.4782
2013-07-23	03:51:00	9.33899			5	6.53239
2013-07-23	03:51:00	9.33899			5	6.23809
2013-07-23	03:52:00	10.0078			5	6.54843
2013-07-23	03:52:00	10.0078			5	5.96421
2013-07-23	03:53:00	9.8647	9.68		5	5.86941
2013-07-23	03:53:00	9.8647	9.68		5	8.93855
2013-07-23	03:54:00	9.65155			5	6.72457
2013-07-23	03:54:00	9.65155			5	5.50459
2013-07-23	03:55:00	8.77406			5	7.43955
2013-07-23	03:55:00	8.77406			5	6.78861
2013-07-23	03:56:00	9.84239			5	6.70204
2013-07-23	03:56:00	9.84239			5	6.25163
2013-07-23	03:57:00	8.92474			5	7.30594
2013-07-23	03:57:00	8.92474			5	7.96284
2013-07-23	03:58:00	9.07059			5	7.5448
2013-07-23	03:58:00	9.07059			5	6.5182
2013-07-23	03:59:00	9.59782			5	6.58496
2013-07-23	03:59:00	9.59782			5	.
2013-07-23	04:00:00	9.95721			5	7.90687
2013-07-23	04:00:00	9.95721			5	7.4813
2013-07-23	04:01:00	8.62338			5	7.4813
2013-07-23	04:01:00	8.62338			5	7.06159
2013-07-23	04:02:00	9.35414			5	6.93041
2013-07-23	04:02:00	9.35414			5	6.56335
2013-07-23	04:03:00	8.66215			5	.
2013-07-23	04:03:00	8.66215			5	9.21482
2013-07-23	04:04:00	8.97496			5	10.3567
2013-07-23	04:04:00	8.97496			5	7.83972
2013-07-23	04:05:00	9.49396			5	5.5325
2013-07-23	04:05:00	9.49396			5	4.9403
2013-07-23	04:06:00	8.58807			5	5.71429
2013-07-23	04:06:00	8.58807			5	5.05263
2013-07-23	04:07:00	8.93191			5	5.31208
2013-07-23	04:07:00	8.93191			5	5.10096
2013-07-23	04:08:00	33.9079			5	5.65238
2013-07-23	04:08:00	33.9079			5	5.31091
2013-07-23	04:09:00	33.5478			5	4.75247
2013-07-23	04:09:00	33.5478			5	7.93476
2013-07-23	04:10:00	20.3223			5	7.20288
2013-07-23	04:10:00	20.3223			5	5.52105
2013-07-23	04:11:00	13.3846			5	5.54017
2013-07-23	04:11:00	13.3846			5	6.36605
2013-07-23	04:12:00	10.3371			5	5.66974
2013-07-23	04:12:00	10.3371			5	5.64706
2013-07-23	04:13:00	8.9278			5	5.90116
2013-07-23	04:13:00	8.9278			5	7.15777
2013-07-23	04:14:00	8.81258			5	7.60456
2013-07-23	04:14:00	8.81258			5	7.72864
2013-07-23	04:15:00	8.26223			5	8.89548
2013-07-23	04:15:00	8.26223			5	6.24187
2013-07-23	04:16:00	8.25723			5	5.97015
2013-07-23	04:16:00	8.25723			5	5.84653
2013-07-23	04:17:00	8.38203			5	7.99467
2013-07-23	04:17:00	8.38203			5	6.76819
2013-07-23	04:18:00	8.22677			5	7.11111
2013-07-23	04:18:00	8.22677			5	8.13743
2013-07-23	04:19:00	7.97604			5	7.69724
2013-07-23	04:19:00	7.97604			5	6.33914
2013-07-23	04:20:00	8.3532			5	6.06673
2013-07-23	04:20:00	8.3532			5	7.94001
2013-07-23	04:21:00	9.46195		11.75	5	7.16204
2013-07-23	04:21:00	9.46195		11.75	5	7.77538
2013-07-23	04:22:00	8.22428			5	7.41351
2013-07-23	04:22:00	8.22428			5	6.90449
2013-07-23	04:23:00	8.65763	9.68		5	7.62389
2013-07-23	04:23:00	8.65763	9.68		5	7.47664
2013-07-23	04:24:00	9.38138			5	6.73023
2013-07-23	04:24:00	9.38138			5	6.13968
2013-07-23	04:25:00	8.32177			5	8.62482
2013-07-23	04:25:00	8.32177			5	.
2013-07-23	04:26:00	8.44586			5	8.61244
2013-07-23	04:26:00	8.44586			5	7.05329
2013-07-23	04:27:00	7.82457			5	8.32948
2013-07-23	04:27:00	7.82457			5	6.93041
2013-07-23	04:28:00	8.13569			5	5.70342
2013-07-23	04:28:00	8.13569			5	5.43601
2013-07-23	04:29:00	8.78744			5	5.11945
2013-07-23	04:29:00	8.78744			5	4.77707
2013-07-23	04:30:00				5	5.25854
2013-07-23	04:30:00				5	4.95868
2013-07-23	04:31:00				5	5.72519
2013-07-23	04:31:00				5	7.0609
2013-07-23	04:32:00				5	5.46946
2013-07-23	04:32:00				5	7.05053
2013-07-23	04:33:00				5	5.42495
2013-07-23	04:33:00				5	6.6983
2013-07-23	04:34:00				5	.
2013-07-23	04:34:00				5	7.00935
2013-07-23	04:35:00				5	6.82723
2013-07-23	04:35:00				5	6.5182
2013-07-23	04:36:00				5	5.30504
2013-07-23	04:36:00				5	5.41394
2013-07-23	04:37:00	8.95423			5	5.7485
2013-07-23	04:37:00	8.95423			5	6.61522
2013-07-23	04:38:00	9.23706			5	5.7915
2013-07-23	04:38:00	9.23706			5	5.8309
2013-07-23	04:39:00	10.3265			5	7.14144
2013-07-23	04:39:00	10.3265			5	10.6857
2013-07-23	04:40:00	14.3481			5	7.67918
2013-07-23	04:40:00	14.3481			5	7.18993
2013-07-23	04:41:00	13.5448			5	6.08365
2013-07-23	04:41:00	13.5448			5	6.85976
2013-07-23	04:42:00	10.5887			5	7.8534
2013-07-23	04:42:00	10.5887			5	10.612
2013-07-23	04:43:00	9.58462			5	8.19299
2013-07-23	04:43:00	9.58462			5	6.21601
2013-07-23	04:44:00	10.6292			5	7.33048
2013-07-23	04:44:00	10.6292			5	7.44417
2013-07-23	04:45:00	9.9115			5	6.81625
2013-07-23	04:45:00	9.9115			5	6.1665
2013-07-23	04:46:00	9.8414			5	6.85714
2013-07-23	04:46:00	9.8414			5	7.43264
2013-07-23	04:47:00	9.73503			5	7.40588
2013-07-23	04:47:00	9.73503			5	6.90581
2013-07-23	04:48:00	10.0941			5	.
2013-07-23	04:48:00	10.0941			5	10.1997
2013-07-23	04:49:00	9.69233			5	11.8647
2013-07-23	04:49:00	9.69233			5	7.36874
2013-07-23	04:50:00	10.2323			5	6.7701
2013-07-23	04:50:00	10.2323			5	6.69643
2013-07-23	04:51:00	9.94478			5	5.2208
2013-07-23	04:51:00	9.94478			5	5.09771
2013-07-23	04:52:00	10.4481			5	5.13259
2013-07-23	04:52:00	10.4481			5	5.05476
2013-07-23	04:53:00	10.9888	9.68		5	4.89796
2013-07-23	04:53:00	10.9888	9.68		5	4.83578
2013-07-23	04:54:00	41.2311			5	5.31208
2013-07-23	04:54:00	41.2311			5	5.00521
2013-07-23	04:55:00	30.955			5	4.72813
2013-07-23	04:55:00	30.955			5	5.02407
2013-07-23	04:56:00	18.2537			5	6.55201
2013-07-23	04:56:00	18.2537			5	7.20072
2013-07-23	04:57:00	11.6192			5	5.93032
2013-07-23	04:57:00	11.6192			5	6.10687
2013-07-23	04:58:00	10.1912			5	8.46262
2013-07-23	04:58:00	10.1912			5	6.82788
2013-07-23	04:59:00	10.1172			5	5.48948
2013-07-23	04:59:00	10.1172			5	5.50459
2013-07-23	05:00:00	9.76553			5	7.05882
2013-07-23	05:00:00	9.76553			5	6.56455
2013-07-23	05:01:00	9.06462			5	5.39811
2013-07-23	05:01:00	9.06462			5	6.0652
2013-07-23	05:02:00	8.93194			5	6.48824
2013-07-23	05:02:00	8.93194			5	5.76923
2013-07-23	05:03:00	8.36843			5	6.14912
2013-07-23	05:03:00	8.36843			5	6.16491
2013-07-23	05:04:00	7.65035			5	7.76699
2013-07-23	05:04:00	7.65035			5	6.61704
2013-07-23	05:05:00	8.39233			5	5.838
2013-07-23	05:05:00	8.39233			5	7.0713
2013-07-23	05:06:00	9.00118			5	6.40341
2013-07-23	05:06:00	9.00118			5	6.67408
2013-07-23	05:07:00	8.11397			5	.
2013-07-23	05:07:00	8.11397			5	7.27567
2013-07-23	05:08:00	8.51428			5	10.4009
2013-07-23	05:08:00	8.51428			5	7.74693
2013-07-23	05:09:00	7.58336			5	6.29426
2013-07-23	05:09:00	7.58336			5	6.56934
2013-07-23	05:10:00	8.27795			5	5.77478
2013-07-23	05:10:00	8.27795			5	.
2013-07-23	05:11:00	8.80907			5	4.82509
2013-07-23	05:11:00	8.80907			5	5.21739
2013-07-23	05:12:00	13.3554			5	5.01358
2013-07-23	05:12:00	13.3554			5	.
2013-07-23	05:13:00	31.9165			5	4.73747
2013-07-23	05:13:00	31.9165			5	5.82242
2013-07-23	05:14:00	22.0868			5	5.6899
2013-07-23	05:14:00	22.0868			5	5.2208
2013-07-23	05:15:00	13.7536			5	4.94234
2013-07-23	05:15:00	13.7536			5	5.32505
2013-07-23	05:16:00	11.2412			5	5.47071
2013-07-23	05:16:00	11.2412			5	6.47948
2013-07-23	05:17:00	8.75923			5	.
2013-07-23	05:17:00	8.75923			5	5.6338
2013-07-23	05:18:00	8.77213			5	6.57174
2013-07-23	05:18:00	8.77213			5	5.35236
2013-07-23	05:19:00	8.31294			5	6.13654
2013-07-23	05:19:00	8.31294			5	7.55826
2013-07-23	05:20:00	7.97439		11.75	5	6.35089
2013-07-23	05:20:00	7.97439		11.75	5	7.43494
2013-07-23	05:21:00	8.17101			5	8.55005
2013-07-23	05:21:00	8.17101			5	5.62324
2013-07-23	05:22:00	8.02305			5	6.22084
2013-07-23	05:22:00	8.02305			5	6.46726
2013-07-23	05:23:00	7.37006	9.68		5	9.06801
2013-07-23	05:23:00	7.37006	9.68		5	7.66447
2013-07-23	05:24:00	7.60193			5	5.81395
2013-07-23	05:24:00	7.60193			5	.
2013-07-23	05:25:00	7.02841			5	8.08444
2013-07-23	05:25:00	7.02841			5	.
2013-07-23	05:26:00	8.39905			5	6.37958
2013-07-23	05:26:00	8.39905			5	.
2013-07-23	05:27:00	7.16302			5	.
2013-07-23	05:27:00	7.16302			5	5.2072
2013-07-23	05:28:00	7.37328			5	5.61404
2013-07-23	05:28:00	7.37328			5	4.83481
2013-07-23	05:29:00	11.9519			5	5.12273
2013-07-23	05:29:00	11.9519			5	5.90842
2013-07-23	05:30:00				5	4.46761
2013-07-23	05:30:00				5	5.0452
2013-07-23	05:31:00				5	.
2013-07-23	05:31:00				5	5.97758
2013-07-23	05:32:00				5	5.52232
2013-07-23	05:32:00				5	5.59701
2013-07-23	05:33:00				5	5.997
2013-07-23	05:33:00				5	6.15543
2013-07-23	05:34:00				5	5.50964
2013-07-23	05:34:00				5	.
2013-07-23	05:35:00	9.01406			5	6.67966
2013-07-23	05:35:00	9.01406			5	.
2013-07-23	05:36:00	8.49732			5	7.29483
2013-07-23	05:36:00	8.49732			5	7.92341
2013-07-23	05:37:00	7.92342			5	.
2013-07-23	05:37:00	7.92342			5	7.29336
2013-07-23	05:38:00	8.97544			5	6.54664
2013-07-23	05:38:00	8.97544			5	5.94059
2013-07-23	05:39:00	9.04174			5	6.49351
2013-07-23	05:39:00	9.04174			5	.
2013-07-23	05:40:00	7.38077			5	8.71302
2013-07-23	05:40:00	7.38077			5	6.60975
2013-07-23	05:41:00	7.98083			5	5.26316
2013-07-23	05:41:00	7.98083			5	6.35425
2013-07-23	05:42:00	9.47658			5	.
2013-07-23	05:42:00	9.47658			5	5.16129
2013-07-23	05:43:00	9.67089			5	5.27937
2013-07-23	05:43:00	9.67089			5	6.20957
2013-07-23	05:44:00	18.0911			5	5.03567
2013-07-23	05:44:00	18.0911			5	4.77327
2013-07-23	05:45:00	28.6973			5	7.60456
2013-07-23	05:45:00	28.6973			5	5.91716
2013-07-23	05:46:00	21.3548			5	4.88003
2013-07-23	05:46:00	21.3548			5	4.87211
2013-07-23	05:47:00	13.4724			5	5.21286
2013-07-23	05:47:00	13.4724			5	5.40784
2013-07-23	05:48:00	10.2498			5	7.23327
2013-07-23	05:48:00	10.2498			5	6.10066
2013-07-23	05:49:00	11.4414			5	5.88091
2013-07-23	05:49:00	11.4414			5	5.743
2013-07-23	05:50:00	8.95931			5	6.6335
2013-07-23	05:50:00	8.95931			5	5.35236
2013-07-23	05:51:00	7.59335			5	6.23701
2013-07-23	05:51:00	7.59335			5	6.24675
2013-07-23	05:52:00	7.93193			5	7.73861
2013-07-23	05:52:00	7.93193			5	6.46204
2013-07-23	05:53:00	8.61854	9.68		5	5.81818
2013-07-23	05:53:00	8.61854	9.68		5	6.32744
2013-07-23	05:54:00	7.47977			5	7.73196
2013-07-23	05:54:00	7.47977			5	7.23473
2013-07-23	05:55:00	8.92909			5	8.37989
2013-07-23	05:55:00	8.92909			5	.
2013-07-23	05:56:00	8.81282			5	.
2013-07-23	05:56:00	8.81282			5	7.37101
2013-07-23	05:57:00	7.50322			5	.
2013-07-23	05:57:00	7.50322			5	.
2013-07-23	05:58:00	8.5731			5	5.60224
2013-07-23	05:58:00	8.5731			5	.
2013-07-23	05:59:00	6.14098			5	6.04686
2013-07-23	05:59:00	6.14098			5	4.72255
2013-07-23	06:00:00	8.59169			5	6.36605
2013-07-23	06:00:00	8.59169			5	5.0923
2013-07-23	06:01:00	27.8032			5	4.72813
2013-07-23	06:01:00	27.8032			5	5.25279
2013-07-23	06:02:00	24.0888			5	5.72519
2013-07-23	06:02:00	24.0888			5	5.37153
2013-07-23	06:03:00	15.2848			5	5.65105
2013-07-23	06:03:00	15.2848			5	6.77839
2013-07-23	06:04:00	11.3008			5	6.38638
2013-07-23	06:04:00	11.3008			5	5.74988
2013-07-23	06:05:00	8.67374			5	5.87947
2013-07-23	06:05:00	8.67374			5	.
2013-07-23	06:06:00	8.55234			5	6.23215
2013-07-23	06:06:00	8.55234			5	6.60187
2013-07-23	06:07:00	8.90129			5	7.2904
2013-07-23	06:07:00	8.90129			5	5.93912
2013-07-23	06:08:00	8.55484			5	.
2013-07-23	06:08:00	8.55484			5	6.68896
2013-07-23	06:09:00	9.09553			5	5.838
2013-07-23	06:09:00	9.09553			5	6.73779
2013-07-23	06:10:00	7.48562			5	6.01052
2013-07-23	06:10:00	7.48562			5	6.83955
2013-07-23	06:11:00	7.68764			5	6.25543
2013-07-23	06:11:00	7.68764			5	.
2013-07-23	06:12:00	7.88965			5	5.71837
2013-07-23	06:12:00	7.88965			5	5.35117
2013-07-23	06:13:00	11.6758			5	7.60938
2013-07-23	06:13:00	11.6758			5	6.23215
2013-07-23	06:14:00	22.0989			5	5.33333
2013-07-23	06:14:00	22.0989			5	5.10638
2013-07-23	06:15:00	19.1958			5	5.67108
2013-07-23	06:15:00	19.1958			5	6.48824
2013-07-23	06:16:00	12.559			5	8.00712
2013-07-23	06:16:00	12.559			5	7.8125
2013-07-23	06:17:00	9.89702			5	.
2013-07-23	06:17:00	9.89702			5	5.44835
2013-07-23	06:18:00	8.78188			5	5.90406
2013-07-23	06:18:00	8.78188			5	7.98669
2013-07-23	06:19:00	7.02066		11.75	5	7.13719
2013-07-23	06:19:00	7.02066		11.75	5	6.85127
2013-07-23	06:20:00	8.05132			5	6.41026
2013-07-23	06:20:00	8.05132			5	7.37554
2013-07-23	06:21:00	8.67398			5	8.11359
2013-07-23	06:21:00	8.67398			5	10.0083
2013-07-23	06:22:00	7.25312			5	7.50782
2013-07-23	06:22:00	7.25312			5	7.22239
2013-07-23	06:23:00	9.16434	9.68		5	.
2013-07-23	06:23:00	9.16434	9.68		5	8.25499
2013-07-23	06:24:00	8.98509			5	8.87793
2013-07-23	06:24:00	8.98509			5	7.33272
2013-07-23	06:25:00	8.12589			5	6.62983
2013-07-23	06:25:00	8.12589			5	6.68337
2013-07-23	06:26:00	9.30209			5	5.36793
2013-07-23	06:26:00	9.30209			5	6.0241
2013-07-23	06:27:00	8.90782			5	4.92611
2013-07-23	06:27:00	8.90782			5	5.39811
2013-07-23	06:28:00	11.0421			5	6.50759
2013-07-23	06:28:00	11.0421			5	5.14139
2013-07-23	06:29:00	30.387			5	4.77897
2013-07-23	06:29:00	30.387			5	5.20382
2013-07-23	06:30:00				5	5.33333
2013-07-23	06:30:00				5	10.0798
2013-07-23	06:31:00				5	6.38808
2013-07-23	06:31:00				5	5.56974
2013-07-23	06:32:00				5	5.63248
2013-07-23	06:32:00				5	7.42804
2013-07-23	06:33:00				5	6.65373
2013-07-23	06:33:00				5	5.60093
2013-07-23	06:34:00				5	5.54913
2013-07-23	06:34:00				5	5.70207
2013-07-23	06:35:00	15.7979			5	5.23104
2013-07-23	06:35:00	15.7979			5	6.83242
2013-07-23	06:36:00	19.1075			5	5.82242
2013-07-23	06:36:00	19.1075			5	5.55813
2013-07-23	06:37:00	13.4089			5	6.83891
2013-07-23	06:37:00	13.4089			5	.
2013-07-23	06:38:00	10.7353			5	6.31081
2013-07-23	06:38:00	10.7353			5	.
2013-07-23	06:39:00	9.55873			5	7.59654
2013-07-23	06:39:00	9.55873			5	7.53059
2013-07-23	06:40:00	9.19049			5	7.58693
2013-07-23	06:40:00	9.19049			5	6.17602
2013-07-23	06:41:00	10.1055			5	8.78692
2013-07-23	06:41:00	10.1055			5	6.63533
2013-07-23	06:42:00	9.61497			5	5.94796
2013-07-23	06:42:00	9.61497			5	6.10376
2013-07-23	06:43:00	9.53754			5	6.84541
2013-07-23	06:43:00	9.53754			5	7.79221
2013-07-23	06:44:00	9.99111			5	.
2013-07-23	06:44:00	9.99111			5	7.13719
2013-07-23	06:45:00	10.6857			5	7.98403
2013-07-23	06:45:00	10.6857			5	9.07487
2013-07-23	06:46:00	9.50192			5	7.79052
2013-07-23	06:46:00	9.50192			5	.
2013-07-23	06:47:00	9.48653			5	.
2013-07-23	06:47:00	9.48653			5	7.71704
2013-07-23	06:48:00	9.41796			5	7.34095
2013-07-23	06:48:00	9.41796			5	6.37112
2013-07-23	06:49:00	9.61135			5	4.90096
2013-07-23	06:49:00	9.61135			5	11.0193
2013-07-23	06:50:00	9.47589			5	5.03461
2013-07-23	06:50:00	9.47589			5	8.77514
2013-07-23	06:51:00	27.3375			5	4.93016
2013-07-23	06:51:00	27.3375			5	.
2013-07-23	06:52:00	33.1721			5	5.03884
2013-07-23	06:52:00	33.1721			5	5.12273
2013-07-23	06:53:00	27.3222	9.68		5	.
2013-07-23	06:53:00	27.3222	9.68		5	5.57621
2013-07-23	06:54:00	21.4133			5	5.76092
2013-07-23	06:54:00	21.4133			5	5.13809
2013-07-23	06:55:00	14.5318			5	5.39811
2013-07-23	06:55:00	14.5318			5	5.36433
2013-07-23	06:56:00	11.6575			5	5.24246
2013-07-23	06:56:00	11.6575			5	5.52868
2013-07-23	06:57:00	9.48435			5	5.58399
2013-07-23	06:57:00	9.48435			5	6.16016
2013-07-23	06:58:00	9.35938			5	6.69456
2013-07-23	06:58:00	9.35938			5	7.99822
2013-07-23	06:59:00	9.34721			5	6.7701
2013-07-23	06:59:00	9.34721			5	5.67242
2013-07-23	07:00:00	8.72426			5	5.51597
2013-07-23	07:00:00	8.72426			5	7.08174
2013-07-23	07:01:00	8.56981			5	6.12401
2013-07-23	07:01:00	8.56981			5	.
2013-07-23	07:02:00	8.09828			5	6.27451
2013-07-23	07:02:00	8.09828			5	4.87211
2013-07-23	07:03:00	8.19873			5	8.62379
2013-07-23	07:03:00	8.19873			5	6.42742
2013-07-23	07:04:00	8.68062			5	5.91716
2013-07-23	07:04:00	8.68062			5	6.84931
2013-07-23	07:05:00	8.80129			5	11.0294
2013-07-23	07:05:00	8.80129			5	5.81395
2013-07-23	07:06:00	7.9001			5	6.37112
2013-07-23	07:06:00	7.9001			5	5.39447
2013-07-23	07:07:00	8.69082			5	.
2013-07-23	07:07:00	8.69082			5	.
2013-07-23	07:08:00	15.9194			5	5.32033
2013-07-23	07:08:00	15.9194			5	6.23863
2013-07-23	07:09:00	16.1602			5	.
2013-07-23	07:09:00	16.1602			5	.
2013-07-23	07:10:00	11.1695			5	5.43848
2013-07-23	07:10:00	11.1695			5	5.73751
2013-07-23	07:11:00	8.68503			5	5.55942
2013-07-23	07:11:00	8.68503			5	5.76646
2013-07-23	07:12:00	6.95363			5	6.03926
2013-07-23	07:12:00	6.95363			5	8.29493
2013-07-23	07:13:00	6.3279			5	6.72834
2013-07-23	07:13:00	6.3279			5	.
2013-07-23	07:14:00	9.09653			5	6.06163
[truncated: 1,829 more rows]
