# Supplementary material for: Hibernation in a primate: does sleep occur?
Source: R Soc Open Sci. 2016 Aug 10;3(8):160282. doi: 10.1098/rsos.160282 (PMC5108954; doi:10.1098/rsos.160282)
Supplement: C_sibreei_Sy_database [file rsos160282supp5.xlsx]

## Sheet: "Sy"
Dte	Time	MR	T_h	T_sk	Score adj	HR
2013-07-28	09:10:00	18.265			15	.
2013-07-28	09:10:00	18.265			15	.
2013-07-28	09:11:00	16.0542			15	.
2013-07-28	09:11:00	16.0542			15	.		Sleep Scores
2013-07-28	09:12:00	17.6975		13	15	.		5	Low Amplitude
2013-07-28	09:12:00	17.6975		13	15	.		15	Wake-Movement
2013-07-28	09:13:00	18.4498			5	7.50156		25	NREM
2013-07-28	09:13:00	18.4498			5	7.42268		35	REM
2013-07-28	09:14:00	18.3312			5	9.1954
2013-07-28	09:14:00	18.3312			15	.		MR	Metabolic Rates
2013-07-28	09:15:00	20.1452			15	.		T_h	Temperature hibernaculum
2013-07-28	09:15:00	20.1452			5	10.1781		T_sk	Skin Temperature
2013-07-28	09:16:00	20.3241			5	10.3941		HR	Heart rate
2013-07-28	09:16:00	20.3241			15	10.5843
2013-07-28	09:17:00	23.1598			5	11.646
2013-07-28	09:17:00	23.1598			5	10.8108
2013-07-28	09:18:00	30.6814			5	11.6279
2013-07-28	09:18:00	30.6814			5	9.4768
2013-07-28	09:19:00	30.9038			5	8.70196
2013-07-28	09:19:00	30.9038			5	9.16205
2013-07-28	09:20:00	29.1753			5	8.73999
2013-07-28	09:20:00	29.1753			5	6.9151
2013-07-28	09:21:00	25.202			5	6.25326
2013-07-28	09:21:00	25.202			5	6.51997
2013-07-28	09:22:00	24.4685			5	6.90184
2013-07-28	09:22:00	24.4685			5	6.58256
2013-07-28	09:23:00	20.8385	12.192		5	6.6778
2013-07-28	09:23:00	20.8385	12.192		5	6.52883
2013-07-28	09:24:00	23.7465			5	6.65681
2013-07-28	09:24:00	23.7465			5	6.59341
2013-07-28	09:25:00	22.2542			5	7.8637
2013-07-28	09:25:00	22.2542			5	7.13649
2013-07-28	09:26:00	20.7926			5	6.67037
2013-07-28	09:26:00	20.7926			5	6.87285
2013-07-28	09:27:00	22.697			5	8.14295
2013-07-28	09:27:00	22.697			5	7.16418
2013-07-28	09:28:00	21.9132			5	7.96636
2013-07-28	09:28:00	21.9132			5	7.2566
2013-07-28	09:29:00	19.1			5	6.69269
2013-07-28	09:29:00	19.1			5	7.69231
2013-07-28	09:30:00	21.1821			5	8.27158
2013-07-28	09:30:00	21.1821			5	8.49658
2013-07-28	09:31:00	18.6334			5	10.673
2013-07-28	09:31:00	18.6334			5	10.919
2013-07-28	09:32:00	23.2284			5	10.7817
2013-07-28	09:32:00	23.2284			5	11.0579
2013-07-28	09:33:00	32.438			5	11.8227
2013-07-28	09:33:00	32.438			5	10.2477
2013-07-28	09:34:00	32.6605			5	9.80593
2013-07-28	09:34:00	32.6605			5	9.0203
2013-07-28	09:35:00	28.8416			5	7.79389
2013-07-28	09:35:00	28.8416			5	6.21011
2013-07-28	09:36:00	28.1661			5	6.07441
2013-07-28	09:36:00	28.1661			5	6.75866
2013-07-28	09:37:00	24.4277			5	6.16175
2013-07-28	09:37:00	24.4277			5	6.38468
2013-07-28	09:38:00	21.3864			5	7.98226
2013-07-28	09:38:00	21.3864			5	6.81689
2013-07-28	09:39:00	24.3377			5	6.65557
2013-07-28	09:39:00	24.3377			5	7.13012
2013-07-28	09:40:00	21.2923			5	8.90869
2013-07-28	09:40:00	21.2923			5	6.86695
2013-07-28	09:41:00	21.5453			5	7.04777
2013-07-28	09:41:00	21.5453			5	6.67037
2013-07-28	09:42:00	20.9187			5	7.1799
2013-07-28	09:42:00	20.9187			5	8.36043
2013-07-28	09:43:00	22.3834			5	8.08444
2013-07-28	09:43:00	22.3834			5	8.0402
2013-07-28	09:44:00	20.9055			5	8.10446
2013-07-28	09:44:00	20.9055			5	9.12027
2013-07-28	09:45:00	21.4445			5	9.72053
2013-07-28	09:45:00	21.4445			5	10.1053
2013-07-28	09:46:00	22.9825			5	10.9116
2013-07-28	09:46:00	22.9825			5	11.0803
2013-07-28	09:47:00	30.0379			5	11.1369
2013-07-28	09:47:00	30.0379			5	10.1587
2013-07-28	09:48:00	30.3123			5	9.93583
2013-07-28	09:48:00	30.3123			5	8.22105
2013-07-28	09:49:00	29.4745			5	6.85714
2013-07-28	09:49:00	29.4745			5	6.21601
2013-07-28	09:50:00	25.8815			5	7.26539
2013-07-28	09:50:00	25.8815			5	7.671
2013-07-28	09:51:00	23.3023			5	6.67223
2013-07-28	09:51:00	23.3023			5	7.99289
2013-07-28	09:52:00	22.4681			5	6.98487
2013-07-28	09:52:00	22.4681			5	6.82012
2013-07-28	09:53:00	23.4189	13.196		5	7.03812
2013-07-28	09:53:00	23.4189	13.196		5	7.29705
2013-07-28	09:54:00	22.8341			5	8.35655
2013-07-28	09:54:00	22.8341			5	8.45368
2013-07-28	09:55:00	20.6937			5	8.48057
2013-07-28	09:55:00	20.6937			5	8.96526
2013-07-28	09:56:00	20.3624			5	10.2718
2013-07-28	09:56:00	20.3624			5	10.0608
2013-07-28	09:57:00	21.976			5	10.1889
2013-07-28	09:57:00	21.976			5	10.9991
2013-07-28	09:58:00	31.778			5	10.1976
2013-07-28	09:58:00	31.778			5	9.86842
2013-07-28	09:59:00	30.8293			5	10.0334
2013-07-28	09:59:00	30.8293			5	8.18182
2013-07-28	10:00:00	28.2909			5	11.3874
2013-07-28	10:00:00	28.2909			5	6.27944
2013-07-28	10:01:00	25.8078			5	6.74536
2013-07-28	10:01:00	25.8078			5	6.80272
2013-07-28	10:02:00	24.6005			5	7.80572
2013-07-28	10:02:00	24.6005			5	7.1273
2013-07-28	10:03:00	22.2854			5	6.60066
2013-07-28	10:03:00	22.2854			5	6.62983
2013-07-28	10:04:00	23.078			5	6.88073
2013-07-28	10:04:00	23.078			5	6.96056
2013-07-28	10:05:00				5	6.88863
2013-07-28	10:05:00				5	10.6101
2013-07-28	10:06:00				5	7.37252
2013-07-28	10:06:00				5	8.44278
2013-07-28	10:07:00				5	8.67365
2013-07-28	10:07:00				5	9.16031
2013-07-28	10:08:00				5	10.2019
2013-07-28	10:08:00				5	10.9991
2013-07-28	10:09:00				5	11.0752
2013-07-28	10:09:00				5	10.6402
2013-07-28	10:10:00	28.1604			5	9.92966
2013-07-28	10:10:00	28.1604			5	9.37317
2013-07-28	10:11:00	29.4369		13.25	5	7.66528
2013-07-28	10:11:00	29.4369		13.25	5	6.60308
2013-07-28	10:12:00	26.3617			5	6.56455
2013-07-28	10:12:00	26.3617			5	7.22746
2013-07-28	10:13:00	26.8775			5	6.56276
2013-07-28	10:13:00	26.8775			5	7.25514
2013-07-28	10:14:00	23.1262			5	6.73653
2013-07-28	10:14:00	23.1262			5	6.49
2013-07-28	10:15:00	22.3934			5	6.85323
2013-07-28	10:15:00	22.3934			5	7.12166
2013-07-28	10:16:00	21.8335			5	6.92707
2013-07-28	10:16:00	21.8335			5	7.29705
2013-07-28	10:17:00	20.7138			5	7.9858
2013-07-28	10:17:00	20.7138			5	7.58054
2013-07-28	10:18:00	22.6716			5	8.77835
2013-07-28	10:18:00	22.6716			5	9.24499
2013-07-28	10:19:00	17.0844			5	10.9966
2013-07-28	10:19:00	17.0844			5	10.5937
2013-07-28	10:20:00	23.969			5	10.589
2013-07-28	10:20:00	23.969			5	11.1566
2013-07-28	10:21:00	30.375			5	10.4167
2013-07-28	10:21:00	30.375			5	9.89283
2013-07-28	10:22:00	32.3406			5	8.99382
2013-07-28	10:22:00	32.3406			5	6.6482
2013-07-28	10:23:00	30.1341	13.698		5	6.15227
2013-07-28	10:23:00	30.1341	13.698		5	6.3745
2013-07-28	10:24:00	27.9682			5	6.81044
2013-07-28	10:24:00	27.9682			5	6.6778
2013-07-28	10:25:00	26.0986			5	6.33413
2013-07-28	10:25:00	26.0986			5	6.62983
2013-07-28	10:26:00	23.003			5	6.87023
2013-07-28	10:26:00	23.003			5	7.20288
2013-07-28	10:27:00	22.834			5	6.32355
2013-07-28	10:27:00	22.834			5	6.88271
2013-07-28	10:28:00	23.7643			5	7.08383
2013-07-28	10:28:00	23.7643			5	7.11041
2013-07-28	10:29:00	23.2012			5	7.56302
2013-07-28	10:29:00	23.2012			5	8.08262
2013-07-28	10:30:00	22.2127			5	8.21543
2013-07-28	10:30:00	22.2127			5	9.83808
2013-07-28	10:31:00	21.7049			5	10.5079
2013-07-28	10:31:00	21.7049			5	10.3337
2013-07-28	10:32:00	24.7977			5	11.8203
2013-07-28	10:32:00	24.7977			5	11.8989
2013-07-28	10:33:00	30.7968			5	9.80592
2013-07-28	10:33:00	30.7968			5	9.3458
2013-07-28	10:34:00	32.1671			5	7.88609
2013-07-28	10:34:00	32.1671			5	6.08674
2013-07-28	10:35:00	28.8615			5	6.05296
2013-07-28	10:35:00	28.8615			5	7.58853
2013-07-28	10:36:00	25.9246			5	6.94244
2013-07-28	10:36:00	25.9246			5	6.82853
2013-07-28	10:37:00	21.5317			5	6.65742
2013-07-28	10:37:00	21.5317			5	6.68276
2013-07-28	10:38:00	22.8159			5	6.70953
2013-07-28	10:38:00	22.8159			5	6.82982
2013-07-28	10:39:00	21.6093			5	8.20606
2013-07-28	10:39:00	21.6093			5	6.72269
2013-07-28	10:40:00	22.0725			5	8.1874
2013-07-28	10:40:00	22.0725			5	7.83545
2013-07-28	10:41:00	22.0797			5	8.05189
2013-07-28	10:41:00	22.0797			5	8.37843
2013-07-28	10:42:00	21.1874			5	9.54148
2013-07-28	10:42:00	21.1874			5	10.2455
2013-07-28	10:43:00	22.9526			5	10.9449
2013-07-28	10:43:00	22.9526			5	11.5518
2013-07-28	10:44:00	30.2998			5	10.5541
2013-07-28	10:44:00	30.2998			5	9.61731
2013-07-28	10:45:00	33.5544			5	12.5098
2013-07-28	10:45:00	33.5544			5	7.02576
2013-07-28	10:46:00	29.5904			5	6.17708
2013-07-28	10:46:00	29.5904			5	7.04846
2013-07-28	10:47:00	27.7822			5	6.46204
2013-07-28	10:47:00	27.7822			5	7.08104
2013-07-28	10:48:00	23.974			5	6.628
2013-07-28	10:48:00	23.974			5	6.95249
2013-07-28	10:49:00	24.4688			5	6.26741
2013-07-28	10:49:00	24.4688			5	7.0901
2013-07-28	10:50:00	21.7453			5	6.94244
2013-07-28	10:50:00	21.7453			5	7.37101
2013-07-28	10:51:00	21.3589			5	6.50936
2013-07-28	10:51:00	21.3589			5	7.10199
2013-07-28	10:52:00	22.3517			5	8.27967
2013-07-28	10:52:00	22.3517			5	8.89878
2013-07-28	10:53:00	20.9642	14.2		5	9.65018
2013-07-28	10:53:00	20.9642	14.2		5	10.6077
2013-07-28	10:54:00				5	10.4712
2013-07-28	10:54:00				5	11.4286
2013-07-28	10:55:00				5	10.8774
2013-07-28	10:55:00				5	11.0523
2013-07-28	10:56:00				5	9.58658
2013-07-28	10:56:00				5	6.20797
2013-07-28	10:57:00				5	6.13183
2013-07-28	10:57:00				5	6.30583
2013-07-28	10:58:00				5	6.87679
2013-07-28	10:58:00				5	12.4654
2013-07-28	10:59:00				5	6.82464
2013-07-28	10:59:00				15	.
2013-07-28	11:00:00				5	8.89383
2013-07-28	11:00:00				5	7.06298
2013-07-28	11:01:00				5	6.49
2013-07-28	11:01:00				5	5.88235
2013-07-28	11:02:00				5	5.97164
2013-07-28	11:02:00				5	6.35593
2013-07-28	11:03:00				5	6.6335
2013-07-28	11:03:00				5	6.01805
2013-07-28	11:04:00				5	6.29756
2013-07-28	11:04:00				5	6.75042
2013-07-28	11:05:00				5	6.29756
2013-07-28	11:05:00				5	6.30749
2013-07-28	11:06:00				5	6.53417
2013-07-28	11:06:00				5	6.41254
2013-07-28	11:07:00				5	6.41368
2013-07-28	11:07:00				5	6.31247
2013-07-28	11:08:00				5	6.10842
2013-07-28	11:08:00				5	6.83177
2013-07-28	11:09:00				5	6.63228
2013-07-28	11:09:00				5	6.70391
2013-07-28	11:10:00			13.25	5	7.17703
2013-07-28	11:10:00			13.25	5	6.81818
2013-07-28	11:11:00				5	7.88091
2013-07-28	11:11:00				5	6.87482
2013-07-28	11:12:00				5	6.55499
2013-07-28	11:12:00				5	7.47043
2013-07-28	11:13:00				5	7.3695
2013-07-28	11:13:00				5	6.86106
2013-07-28	11:14:00				5	8.0411
2013-07-28	11:14:00				5	7.12589
2013-07-28	11:15:00				5	6.9808
2013-07-28	11:15:00				5	8.51466
2013-07-28	11:16:00				5	7.92952
2013-07-28	11:16:00				5	7.88955
2013-07-28	11:17:00				5	8.01068
2013-07-28	11:17:00				5	8.57756
2013-07-28	11:18:00				5	8.953
2013-07-28	11:18:00				5	11.6212
2013-07-28	11:19:00				5	11.7589
2013-07-28	11:19:00				5	12.1482
2013-07-28	11:20:00				5	12.293
2013-07-28	11:20:00				5	9.97506
2013-07-28	11:21:00				5	9.58466
2013-07-28	11:21:00				5	7.92079
2013-07-28	11:22:00				5	6.49175
2013-07-28	11:22:00				5	6.17125
2013-07-28	11:23:00		14.702		5	6.80658
2013-07-28	11:23:00		14.702		5	6.14125
2013-07-28	11:24:00				5	6.30087
2013-07-28	11:24:00				5	6.68524
2013-07-28	11:25:00				5	6.52174
2013-07-28	11:25:00				5	6.38638
2013-07-28	11:26:00				5	6.77392
2013-07-28	11:26:00				5	6.48824
2013-07-28	11:27:00				5	6.41026
2013-07-28	11:27:00				5	6.86237
2013-07-28	11:28:00				5	7.28155
2013-07-28	11:28:00				5	7.73694
2013-07-28	11:29:00				5	6.91776
2013-07-28	11:29:00				5	7.02439
2013-07-28	11:30:00				5	7.50235
2013-07-28	11:30:00				5	7.63845
2013-07-28	11:31:00				5	8.25499
2013-07-28	11:31:00				5	8.51265
2013-07-28	11:32:00				5	10.7565
2013-07-28	11:32:00				5	11.2097
2013-07-28	11:33:00				5	11.3874
2013-07-28	11:33:00				5	12.0192
2013-07-28	11:34:00	30.8338			5	10.8328
2013-07-28	11:34:00	30.8338			5	9.81394
2013-07-28	11:35:00	35.1478			5	9.70089
2013-07-28	11:35:00	35.1478			5	8.21543
2013-07-28	11:36:00	34.5597			5	5.93912
2013-07-28	11:36:00	34.5597			5	6.13027
2013-07-28	11:37:00	32.5711			5	6.46204
2013-07-28	11:37:00	32.5711			5	6.69643
2013-07-28	11:38:00	29.0775			5	6.74726
2013-07-28	11:38:00	29.0775			5	6.78349
2013-07-28	11:39:00	27.2284			5	6.29096
2013-07-28	11:39:00	27.2284			5	6.62069
2013-07-28	11:40:00	27.3114			5	6.78989
2013-07-28	11:40:00	27.3114			5	6.68524
2013-07-28	11:41:00	25.663			5	8.0393
2013-07-28	11:41:00	25.663			5	7.0908
2013-07-28	11:42:00	25.7863			5	7.38916
2013-07-28	11:42:00	25.7863			5	7.66936
2013-07-28	11:43:00	27.825			5	7.74527
2013-07-28	11:43:00	27.825			5	6.88468
2013-07-28	11:44:00	28.2305			5	8.84086
2013-07-28	11:44:00	28.2305			5	9.21659
2013-07-28	11:45:00	32.6119			5	10.6643
2013-07-28	11:45:00	32.6119			5	11.0497
2013-07-28	11:46:00	36.815			5	14.0598
2013-07-28	11:46:00	36.815			5	10.453
2013-07-28	11:47:00	37.7337			5	10.1202
2013-07-28	11:47:00	37.7337			5	8.26257
2013-07-28	11:48:00	35.4094			5	6.41883
2013-07-28	11:48:00	35.4094			5	6.66296
2013-07-28	11:49:00	31.4786			5	6.35089
2013-07-28	11:49:00	31.4786			5	6.59884
2013-07-28	11:50:00	30.2134			5	6.74536
2013-07-28	11:50:00	30.2134			5	6.76056
2013-07-28	11:51:00	29.7993			5	6.54843
2013-07-28	11:51:00	29.7993			5	6.78158
2013-07-28	11:52:00	26.3467			5	7.05467
2013-07-28	11:52:00	26.3467			5	7.12166
2013-07-28	11:53:00	28.6119	14.702		5	7.11463
2013-07-28	11:53:00	28.6119	14.702		5	7.94877
2013-07-28	11:54:00	27.3686			5	8.42697
2013-07-28	11:54:00	27.3686			5	9.15681
2013-07-28	11:55:00	25.8813			5	9.63856
2013-07-28	11:55:00	25.8813			5	9.32039
2013-07-28	11:56:00	32.3958			5	11.5523
2013-07-28	11:56:00	32.3958			5	11.4877
2013-07-28	11:57:00	39.508			5	10.9629
2013-07-28	11:57:00	39.508			5	10.4575
2013-07-28	11:58:00	38.6392			5	9.95025
2013-07-28	11:58:00	38.6392			5	7.90254
2013-07-28	11:59:00	34.8437			5	6.40683
2013-07-28	11:59:00	34.8437			5	6.46378
2013-07-28	12:00:00	32.5697			5	5.84938
2013-07-28	12:00:00	32.5697			5	6.40341
2013-07-28	12:01:00	30.3545			5	6.73968
2013-07-28	12:01:00	30.3545			5	6.67656
2013-07-28	12:02:00	28.7747			5	6.40341
2013-07-28	12:02:00	28.7747			5	6.37112
2013-07-28	12:03:00	27.6223			5	6.65189
2013-07-28	12:03:00	27.6223			5	6.60793
2013-07-28	12:04:00	28.5622			5	6.44122
2013-07-28	12:04:00	28.5622			5	6.76247
2013-07-28	12:05:00	27.7485			5	7.04915
2013-07-28	12:05:00	27.7485			5	8.58984
2013-07-28	12:06:00	25.8644			5	8.30833
2013-07-28	12:06:00	25.8644			5	7.57735
2013-07-28	12:07:00	28.115			5	8.83002
2013-07-28	12:07:00	28.115			5	10.1266
2013-07-28	12:08:00	26.802			5	10.3806
2013-07-28	12:08:00	26.802			5	10.8893
2013-07-28	12:09:00	34.8407		13.5	5	13.0957
2013-07-28	12:09:00	34.8407		13.5	5	13.1492
2013-07-28	12:10:00	37.8269			5	12.3245
2013-07-28	12:10:00	37.8269			5	11.1343
2013-07-28	12:11:00	35.6192			5	6.66112
2013-07-28	12:11:00	35.6192			5	6.34082
2013-07-28	12:12:00	32.0015			5	6.57534
2013-07-28	12:12:00	32.0015			5	6.65742
2013-07-28	12:13:00	32.134			5	6.8591
2013-07-28	12:13:00	32.134			5	6.6482
2013-07-28	12:14:00	28.0813			5	6.1287
2013-07-28	12:14:00	28.0813			5	6.42742
2013-07-28	12:15:00	27.5134			5	6.77201
2013-07-28	12:15:00	27.5134			5	6.91244
2013-07-28	12:16:00	26.3396			5	7.04432
2013-07-28	12:16:00	26.3396			5	7.11322
2013-07-28	12:17:00	25.9424			5	7.30371
2013-07-28	12:17:00	25.9424			5	8.16512
2013-07-28	12:18:00	25.1608			5	10.0313
2013-07-28	12:18:00	25.1608			5	8.51366
2013-07-28	12:19:00	27.2785			5	8.78263
2013-07-28	12:19:00	27.2785			5	11.7119
2013-07-28	12:20:00	37.1047			5	11.9928
2013-07-28	12:20:00	37.1047			5	10.8622
2013-07-28	12:21:00	39.3402			5	9.79592
2013-07-28	12:21:00	39.3402			5	9.14634
2013-07-28	12:22:00	34.6406			5	6.58617
2013-07-28	12:22:00	34.6406			5	6.10998
2013-07-28	12:23:00	30.0846	14.702		5	6.26468
2013-07-28	12:23:00	30.0846	14.702		5	6.76183
2013-07-28	12:24:00	28.5866			5	6.44122
2013-07-28	12:24:00	28.5866			5	6.30087
2013-07-28	12:25:00	28.2089			5	6.39659
2013-07-28	12:25:00	28.2089			5	6.56216
2013-07-28	12:26:00	26.5167			5	6.97674
2013-07-28	12:26:00	26.5167			5	6.91443
2013-07-28	12:27:00	25.6519			5	6.50759
2013-07-28	12:27:00	25.6519			5	8.59599
2013-07-28	12:28:00				5	6.94177
2013-07-28	12:28:00				5	7.28155
2013-07-28	12:29:00				5	10.1159
2013-07-28	12:29:00				5	8.3045
2013-07-28	12:30:00				5	9.24677
2013-07-28	12:30:00				5	11.4231
2013-07-28	12:31:00				5	11.6959
2013-07-28	12:31:00				5	12.0919
2013-07-28	12:32:00				5	11.2597
2013-07-28	12:32:00				5	10.8089
2013-07-28	12:33:00	32.2501			5	7.53611
2013-07-28	12:33:00	32.2501			5	7.71456
2013-07-28	12:34:00	32.2515			5	6.25
2013-07-28	12:34:00	32.2515			5	6.94444
2013-07-28	12:35:00	28.6487			5	6.55738
2013-07-28	12:35:00	28.6487			5	6.89457
2013-07-28	12:36:00	26.6647			5	6.33078
2013-07-28	12:36:00	26.6647			5	6.45508
2013-07-28	12:37:00	26.5381			5	6.43087
2013-07-28	12:37:00	26.5381			5	6.70391
2013-07-28	12:38:00	24.8428			5	7.19856
2013-07-28	12:38:00	24.8428			5	6.71141
2013-07-28	12:39:00	24.475			5	7.36196
2013-07-28	12:39:00	24.475			5	7.48908
2013-07-28	12:40:00	25.2401			5	8.01246
2013-07-28	12:40:00	25.2401			5	10.1781
2013-07-28	12:41:00	25.7986			5	9.87248
2013-07-28	12:41:00	25.7986			5	8.97532
2013-07-28	12:42:00	31.6322			5	12.4288
2013-07-28	12:42:00	31.6322			5	11.4504
2013-07-28	12:43:00	36.0893			5	10.3288
2013-07-28	12:43:00	36.0893			5	8.65593
2013-07-28	12:44:00	34.8056			5	6.18238
2013-07-28	12:44:00	34.8056			5	5.72792
2013-07-28	12:45:00	31.3847			5	6.51466
2013-07-28	12:45:00	31.3847			5	7.59013
2013-07-28	12:46:00	29.7272			5	8.83002
2013-07-28	12:46:00	29.7272			5	6.67656
2013-07-28	12:47:00	29.7102			5	6.8415
2013-07-28	12:47:00	29.7102			5	6.6778
2013-07-28	12:48:00	29.1548			5	6.35257
2013-07-28	12:48:00	29.1548			5	6.61278
2013-07-28	12:49:00	28.2295			5	7.17489
2013-07-28	12:49:00	28.2295			5	6.99981
2013-07-28	12:50:00	28.8879			5	9.03614
2013-07-28	12:50:00	28.8879			5	7.92079
2013-07-28	12:51:00	26.227			5	8.62689
2013-07-28	12:51:00	26.227			5	10.3672
2013-07-28	12:52:00	30.7555			5	11.0168
2013-07-28	12:52:00	30.7555			5	11.8197
2013-07-28	12:53:00	33.6395	15.203		5	12.0144
2013-07-28	12:53:00	33.6395	15.203		5	11.3229
2013-07-28	12:54:00	37.5155			5	10.0293
2013-07-28	12:54:00	37.5155			5	7.64007
2013-07-28	12:55:00	33.0411			5	6.11933
2013-07-28	12:55:00	33.0411			5	5.94354
2013-07-28	12:56:00	31.3285			5	6.14125
2013-07-28	12:56:00	31.3285			5	6.56814
2013-07-28	12:57:00	25.6961			5	6.75296
2013-07-28	12:57:00	25.6961			5	6.74347
2013-07-28	12:58:00	23.9423			5	6.33914
2013-07-28	12:58:00	23.9423			5	6.47016
2013-07-28	12:59:00	25.617			5	10.1437
2013-07-28	12:59:00	25.617			5	6.84541
2013-07-28	13:00:00	25.0348			5	6.6778
2013-07-28	13:00:00	25.0348			5	7.17703
2013-07-28	13:01:00	23.8738			5	7.12448
2013-07-28	13:01:00	23.8738			5	7.23982
2013-07-28	13:02:00	24.5403			5	8.79927
2013-07-28	13:02:00	24.5403			5	9.39702
2013-07-28	13:03:00	24.1744			5	10.6762
2013-07-28	13:03:00	24.1744			5	10.9469
2013-07-28	13:04:00	28.9725			5	11.611
2013-07-28	13:04:00	28.9725			5	11.8413
2013-07-28	13:05:00	38.392			5	10.6082
2013-07-28	13:05:00	38.392			5	9.55161
2013-07-28	13:06:00	36.9387			5	8.68936
2013-07-28	13:06:00	36.9387			5	5.56586
2013-07-28	13:07:00	32.3966			5	5.87228
2013-07-28	13:07:00	32.3966			5	6.29921
2013-07-28	13:08:00	29.7502		13.5	5	6.30694
2013-07-28	13:08:00	29.7502		13.5	5	6.68152
2013-07-28	13:09:00	29.1075			5	7.1535
2013-07-28	13:09:00	29.1075			5	6.13968
2013-07-28	13:10:00	29.4845			5	6.42513
2013-07-28	13:10:00	29.4845			5	6.28272
2013-07-28	13:11:00	29.2022			5	6.29756
2013-07-28	13:11:00	29.2022			5	7.16561
2013-07-28	13:12:00	27.2114			5	7.33272
2013-07-28	13:12:00	27.2114			5	6.73401
2013-07-28	13:13:00	26.8975			5	7.26172
2013-07-28	13:13:00	26.8975			5	9.72842
2013-07-28	13:14:00	27.374			5	9.16264
2013-07-28	13:14:00	27.374			5	9.88264
2013-07-28	13:15:00	26.8796			5	10.7258
2013-07-28	13:15:00	26.8796			5	11.2549
2013-07-28	13:16:00	33.7792			5	11.9784
2013-07-28	13:16:00	33.7792			5	10.7215
2013-07-28	13:17:00	35.8443			5	9.91531
2013-07-28	13:17:00	35.8443			5	7.00525
2013-07-28	13:18:00	35.1066			5	5.89536
2013-07-28	13:18:00	35.1066			5	6.21601
2013-07-28	13:19:00	31.2255			5	6.64207
2013-07-28	13:19:00	31.2255			5	6.44468
2013-07-28	13:20:00	29.3281			5	9.67742
2013-07-28	13:20:00	29.3281			5	6.69394
2013-07-28	13:21:00	29.1378			5	6.52351
2013-07-28	13:21:00	29.1378			5	6.93241
2013-07-28	13:22:00	25.699			5	6.08057
2013-07-28	13:22:00	25.699			5	7.18993
2013-07-28	13:23:00	27.0705	15.705		5	6.3745
2013-07-28	13:23:00	27.0705	15.705		5	7.51723
2013-07-28	13:24:00	26.7197			5	7.23037
2013-07-28	13:24:00	26.7197			5	9.65924
2013-07-28	13:25:00	26.1418			5	10.4552
2013-07-28	13:25:00	26.1418			5	9.97714
2013-07-28	13:26:00	27.4978			5	11.3368
2013-07-28	13:26:00	27.4978			5	12.0623
2013-07-28	13:27:00	36.6809			5	10.979
2013-07-28	13:27:00	36.6809			5	10.0355
2013-07-28	13:28:00				5	8.32322
2013-07-28	13:28:00				5	5.7985
2013-07-28	13:29:00				5	5.7985
2013-07-28	13:29:00				5	6.69456
2013-07-28	13:30:00				5	7.01344
2013-07-28	13:30:00				5	6.86892
2013-07-28	13:31:00				5	6.75676
2013-07-28	13:31:00				5	8.31313
2013-07-28	13:32:00				5	5.7985
2013-07-28	13:32:00				5	6.90979
2013-07-28	13:33:00	26.5843			5	6.07595
2013-07-28	13:33:00	26.5843			5	7.04019
2013-07-28	13:34:00	25.1857			5	8.63775
2013-07-28	13:34:00	25.1857			5	6.79887
2013-07-28	13:35:00	27.8706			5	7.43802
2013-07-28	13:35:00	27.8706			5	9.33368
2013-07-28	13:36:00	27.2507			5	11.7045
2013-07-28	13:36:00	27.2507			5	9.85424
2013-07-28	13:37:00	26.611			5	11.1338
2013-07-28	13:37:00	26.611			5	12.1654
2013-07-28	13:38:00	34.7636			5	11.7878
2013-07-28	13:38:00	34.7636			5	10.5356
2013-07-28	13:39:00	38.1745			5	9.03388
2013-07-28	13:39:00	38.1745			5	6.63472
2013-07-28	13:40:00	33.9709			5	6.6871
2013-07-28	13:40:00	33.9709			5	6.0698
2013-07-28	13:41:00	31.3111			5	8.22481
2013-07-28	13:41:00	31.3111			5	6.93842
2013-07-28	13:42:00	31.1009			5	6.54843
2013-07-28	13:42:00	31.1009			5	6.61157
2013-07-28	13:43:00	30.2502			5	6.54307
2013-07-28	13:43:00	30.2502			5	6.32911
2013-07-28	13:44:00	29.111			5	6.48123
2013-07-28	13:44:00	29.111			5	6.3358
2013-07-28	13:45:00	29.7257			5	7.19137
2013-07-28	13:45:00	29.7257			5	6.90846
2013-07-28	13:46:00	28.4672			5	7.97519
2013-07-28	13:46:00	28.4672			5	8.81057
2013-07-28	13:47:00	27.1966			5	9.1638
2013-07-28	13:47:00	27.1966			5	9.34822
2013-07-28	13:48:00	28.4775			5	10.1652
2013-07-28	13:48:00	28.4775			5	11.2339
2013-07-28	13:49:00	34.7679			5	11.9166
2013-07-28	13:49:00	34.7679			5	11.088
2013-07-28	13:50:00	39.0548			5	9.95438
2013-07-28	13:50:00	39.0548			5	8.17439
2013-07-28	13:51:00	36.6439			5	6.64207
2013-07-28	13:51:00	36.6439			5	6.24512
2013-07-28	13:52:00	33.7706			5	6.6983
2013-07-28	13:52:00	33.7706			5	6.57354
2013-07-28	13:53:00	29.8278	15.705		5	7.20865
2013-07-28	13:53:00	29.8278	15.705		5	7.13224
2013-07-28	13:54:00	27.6891			5	9.7035
2013-07-28	13:54:00	27.6891			5	6.4574
2013-07-28	13:55:00	27.2016			5	6.44641
2013-07-28	13:55:00	27.2016			5	7.39675
2013-07-28	13:56:00	26.2292			5	6.61157
2013-07-28	13:56:00	26.2292			5	7.06021
2013-07-28	13:57:00	25.3022			5	8.85391
2013-07-28	13:57:00	25.3022			5	7.39599
2013-07-28	13:58:00	24.6015			5	9.49367
2013-07-28	13:58:00	24.6015			5	10.5895
2013-07-28	13:59:00	27.3359			5	11.6335
2013-07-28	13:59:00	27.3359			5	11.8694
2013-07-28	14:00:00	35.4442			5	11.0446
2013-07-28	14:00:00	35.4442			5	10.5988
2013-07-28	14:01:00	36.9225			5	8.35073
2013-07-28	14:01:00	36.9225			5	6.90648
2013-07-28	14:02:00	32.9382			5	6.87482
2013-07-28	14:02:00	32.9382			5	6.37845
2013-07-28	14:03:00	31			5	6.66296
2013-07-28	14:03:00	31			5	6.51643
2013-07-28	14:04:00	27.3217			5	6.57775
2013-07-28	14:04:00	27.3217			5	7.21371
2013-07-28	14:05:00	26.3204			5	6.81431
2013-07-28	14:05:00	26.3204			5	8.79121
2013-07-28	14:06:00	25.3081			5	6.64329
2013-07-28	14:06:00	25.3081			5	6.47075
2013-07-28	14:07:00	25.0056		13.75	5	7.20144
2013-07-28	14:07:00	25.0056		13.75	5	6.74916
2013-07-28	14:08:00	24.7074			5	7.37554
2013-07-28	14:08:00	24.7074			5	8.48856
2013-07-28	14:09:00	23.1519			5	9.41361
2013-07-28	14:09:00	23.1519			5	10.4826
2013-07-28	14:10:00	26.0044			5	11.0727
2013-07-28	14:10:00	26.0044			5	12.4147
2013-07-28	14:11:00	33.7082			5	11.5942
2013-07-28	14:11:00	33.7082			5	10.688
2013-07-28	14:12:00	35.9547			5	7.69067
2013-07-28	14:12:00	35.9547			5	6.54664
2013-07-28	14:13:00	31.5388			5	5.88668
2013-07-28	14:13:00	31.5388			5	6.60066
2013-07-28	14:14:00	28.5409			5	6.75486
2013-07-28	14:14:00	28.5409			5	7.52351
2013-07-28	14:15:00	26.1892			5	6.45682
2013-07-28	14:15:00	26.1892			5	7.04501
2013-07-28	14:16:00	28.2557			5	6.88271
2013-07-28	14:16:00	28.2557			5	6.75486
2013-07-28	14:17:00	25.859			5	7.45805
2013-07-28	14:17:00	25.859			5	7.27567
2013-07-28	14:18:00	25.8841			5	7.71952
2013-07-28	14:18:00	25.8841			5	7.06159
2013-07-28	14:19:00	24.9717			5	7.45805
2013-07-28	14:19:00	24.9717			5	8.33912
2013-07-28	14:20:00	25.7218			5	10.5109
2013-07-28	14:20:00	25.7218			5	11.4526
2013-07-28	14:21:00	28.3971			5	12.1261
2013-07-28	14:21:00	28.3971			5	12.4559
2013-07-28	14:22:00	34.5944			5	11.194
2013-07-28	14:22:00	34.5944			5	9.55985
2013-07-28	14:23:00	33.8825	15.203		5	6.30749
2013-07-28	14:23:00	33.8825	15.203		5	5.86941
2013-07-28	14:24:00	32.1053			5	6.53595
2013-07-28	14:24:00	32.1053			5	6.42055
2013-07-28	14:25:00	29.2714			5	7.09639
2013-07-28	14:25:00	29.2714			5	6.27506
2013-07-28	14:26:00	28.7737			5	7.65306
2013-07-28	14:26:00	28.7737			5	6.83112
2013-07-28	14:27:00	25.5264			5	6.84346
2013-07-28	14:27:00	25.5264			5	10.7881
2013-07-28	14:28:00				5	6.73527
2013-07-28	14:28:00				5	7.52587
2013-07-28	14:29:00				5	7.77706
2013-07-28	14:29:00				5	9.83405
2013-07-28	14:30:00				5	8.63516
2013-07-28	14:30:00				5	10.4112
2013-07-28	14:31:00				5	11.4422
2013-07-28	14:31:00				5	12.2075
2013-07-28	14:32:00				5	10.5056
2013-07-28	14:32:00				5	9.28793
2013-07-28	14:33:00				5	8.60832
2013-07-28	14:33:00				5	5.91862
2013-07-28	14:34:00	28.836			5	6.10221
2013-07-28	14:34:00	28.836			5	6.45161
2013-07-28	14:35:00	26.4485			5	6.69021
2013-07-28	14:35:00	26.4485			5	6.69456
2013-07-28	14:36:00	25.4217			5	8.08807
2013-07-28	14:36:00	25.4217			5	6.30583
2013-07-28	14:37:00	24.6256			5	7.50469
2013-07-28	14:37:00	24.6256			5	7.40741
2013-07-28	14:38:00	24.7204			5	7.72366
2013-07-28	14:38:00	24.7204			5	7.56302
2013-07-28	14:39:00	21.829			5	8.20793
2013-07-28	14:39:00	21.829			5	7.72698
2013-07-28	14:40:00	22.6109			5	8.84521
2013-07-28	14:40:00	22.6109			5	9.58275
2013-07-28	14:41:00	23.5354			5	9.98752
2013-07-28	14:41:00	23.5354			5	11.6032
2013-07-28	14:42:00	28.1209			5	12.275
2013-07-28	14:42:00	28.1209			5	10.8617
2013-07-28	14:43:00	35.9146			5	9.1001
2013-07-28	14:43:00	35.9146			5	6.71016
2013-07-28	14:44:00	33.1632			5	5.96718
2013-07-28	14:44:00	33.1632			5	6.45682
2013-07-28	14:45:00	29.4221			5	6.68152
2013-07-28	14:45:00	29.4221			5	7.05606
2013-07-28	14:46:00	28.694			5	6.83566
2013-07-28	14:46:00	28.694			5	6.71517
2013-07-28	14:47:00	26.4884			5	8.77674
2013-07-28	14:47:00	26.4884			5	7.06298
2013-07-28	14:48:00	27.0204			5	7.16989
2013-07-28	14:48:00	27.0204			5	7.39144
2013-07-28	14:49:00	25.0865			5	7.27567
2013-07-28	14:49:00	25.0865			5	8.74848
2013-07-28	14:50:00	24.3003			5	9.13242
2013-07-28	14:50:00	24.3003			5	9.45999
2013-07-28	14:51:00	30.479			5	11.8753
2013-07-28	14:51:00	30.479			5	12.0168
2013-07-28	14:52:00	35.0318			5	11.7417
2013-07-28	14:52:00	35.0318			5	11.265
2013-07-28	14:53:00	31.9085	15.203		5	10.0355
2013-07-28	14:53:00	31.9085	15.203		5	7.29779
2013-07-28	14:54:00	31.7007			5	6.0652
2013-07-28	14:54:00	31.7007			5	6.00601
2013-07-28	14:55:00	27.7944			5	6.56455
2013-07-28	14:55:00	27.7944			5	6.43087
2013-07-28	14:56:00	27.0725			5	6.29701
2013-07-28	14:56:00	27.0725			5	6.34921
2013-07-28	14:57:00	26.1082			5	6.08674
2013-07-28	14:57:00	26.1082			5	6.71329
2013-07-28	14:58:00	25.0455			5	6.73149
2013-07-28	14:58:00	25.0455			5	8.18926
2013-07-28	14:59:00	25.8529			5	6.98893
2013-07-28	14:59:00	25.8529			5	8.58164
2013-07-28	15:00:00	24.9362			5	7.5188
2013-07-28	15:00:00	24.9362			5	8.3045
2013-07-28	15:01:00	23.6873			5	9.85222
2013-07-28	15:01:00	23.6873			5	9.15332
2013-07-28	15:02:00	26.5455			5	10.5495
2013-07-28	15:02:00	26.5455			5	11.744
2013-07-28	15:03:00	34.194			5	12.7389
2013-07-28	15:03:00	34.194			5	11.4965
2013-07-28	15:04:00	32.9991			5	10.2784
2013-07-28	15:04:00	32.9991			5	7.36196
2013-07-28	15:05:00	28.7635			5	6.17761
2013-07-28	15:05:00	28.7635			5	6.83177
2013-07-28	15:06:00	28.5554		14	5	6.96864
2013-07-28	15:06:00	28.5554		14	5	6.22891
2013-07-28	15:07:00	27.294			5	6.77775
2013-07-28	15:07:00	27.294			5	6.6605
2013-07-28	15:08:00	27.455			5	6.95652
2013-07-28	15:08:00	27.455			5	7.47043
2013-07-28	15:09:00	25.6248			5	6.72269
2013-07-28	15:09:00	25.6248			5	8.03213
2013-07-28	15:10:00	27.2422			5	9.16964
2013-07-28	15:10:00	27.2422			5	8.52273
2013-07-28	15:11:00	24.9536			5	10
2013-07-28	15:11:00	24.9536			5	11.2613
2013-07-28	15:12:00	31.5025			5	10.0735
2013-07-28	15:12:00	31.5025			5	12.8535
2013-07-28	15:13:00	35.9114			5	12.3254
2013-07-28	15:13:00	35.9114			5	9.73039
2013-07-28	15:14:00	30.8046			5	7.4922
2013-07-28	15:14:00	30.8046			5	6.57354
2013-07-28	15:15:00	28.8236			5	6.29096
2013-07-28	15:15:00	28.8236			5	6.67656
2013-07-28	15:16:00	27.4773			5	6.88468
2013-07-28	15:16:00	27.4773			5	6.67966
2013-07-28	15:17:00	26.0674			5	7.20144
2013-07-28	15:17:00	26.0674			5	6.70578
2013-07-28	15:18:00	25.632			5	6.78222
2013-07-28	15:18:00	25.632			5	7.53296
2013-07-28	15:19:00	24.8081			5	6.23863
2013-07-28	15:19:00	24.8081			5	7.0922
2013-07-28	15:20:00	25.1197			5	7.91557
2013-07-28	15:20:00	25.1197			5	8.96637
2013-07-28	15:21:00	25.3706			5	8.74795
2013-07-28	15:21:00	25.3706			5	11.1697
2013-07-28	15:22:00	31.8441			5	11.7901
2013-07-28	15:22:00	31.8441			5	12.474
2013-07-28	15:23:00	35.8046	14.702		5	12.3102
2013-07-28	15:23:00	35.8046	14.702		5	10.5356
2013-07-28	15:24:00	34.9647			5	8.84086
2013-07-28	15:24:00	34.9647			5	6.81044
2013-07-28	15:25:00	30.9677			5	6.60066
2013-07-28	15:25:00	30.9677			5	6.82594
2013-07-28	15:26:00	29.1215			5	6.67966
2013-07-28	15:26:00	29.1215			5	6.58737
2013-07-28	15:27:00				5	6.65189
2013-07-28	15:27:00				5	6.3593
2013-07-28	15:28:00				5	6.37789
2013-07-28	15:28:00				5	6.6679
2013-07-28	15:29:00				5	6.44468
2013-07-28	15:29:00				5	7.16989
2013-07-28	15:30:00				5	7.04846
2013-07-28	15:30:00				5	7.86885
2013-07-28	15:31:00				5	8.00534
2013-07-28	15:31:00				5	8.80411
2013-07-28	15:32:00				5	10.1437
2013-07-28	15:32:00				5	11.7555
2013-07-28	15:33:00	30.4089			5	11.6279
2013-07-28	15:33:00	30.4089			5	13.1291
2013-07-28	15:34:00	34.4295			5	11.4767
2013-07-28	15:34:00	34.4295			5	9.65925
2013-07-28	15:35:00	34.6743			5	8.48206
2013-07-28	15:35:00	34.6743			5	6.19835
2013-07-28	15:36:00	30.0298			5	6.44295
2013-07-28	15:36:00	30.0298			5	6.50054
2013-07-28	15:37:00	26.2974			5	6.50995
2013-07-28	15:37:00	26.2974			5	6.82982
2013-07-28	15:38:00	25.53			5	6.61886
2013-07-28	15:38:00	25.53			5	6.51584
2013-07-28	15:39:00	26.4644			5	7.52351
2013-07-28	15:39:00	26.4644			5	6.68027
2013-07-28	15:40:00	25.7009			5	6.33413
2013-07-28	15:40:00	25.7009			5	7.10269
2013-07-28	15:41:00	25.6786			5	8.29302
2013-07-28	15:41:00	25.6786			5	7.7303
2013-07-28	15:42:00	25.5323			5	7.83119
2013-07-28	15:42:00	25.5323			5	9.16205
2013-07-28	15:43:00	26.8658			5	8.69565
2013-07-28	15:43:00	26.8658			5	10.3627
2013-07-28	15:44:00	31.9468			5	13.0981
2013-07-28	15:44:00	31.9468			5	12.6369
2013-07-28	15:45:00	36.6569			5	11.7027
2013-07-28	15:45:00	36.6569			5	10.3829
2013-07-28	15:46:00	34.5403			5	7.87401
2013-07-28	15:46:00	34.5403			5	6.59703
2013-07-28	15:47:00	31.8377			5	5.94648
2013-07-28	15:47:00	31.8377			5	6.65681
2013-07-28	15:48:00	28.1331			5	7.11322
2013-07-28	15:48:00	28.1331			5	6.48123
2013-07-28	15:49:00	25.4848			5	6.69768
2013-07-28	15:49:00	25.4848			5	6.36436
2013-07-28	15:50:00	27.1155			5	6.57174
2013-07-28	15:50:00	27.1155			5	7.1885
2013-07-28	15:51:00	25.4576			5	6.74536
2013-07-28	15:51:00	25.4576			5	6.79502
2013-07-28	15:52:00	25.6932			5	7.31707
2013-07-28	15:52:00	25.6932			5	7.70713
2013-07-28	15:53:00	25.4761	14.702		5	8.82515
2013-07-28	15:53:00	25.4761	14.702		5	9.12779
2013-07-28	15:54:00	25.6441			5	11.1395
2013-07-28	15:54:00	25.6441			5	10.0188
2013-07-28	15:55:00	37.3106			15	.
2013-07-28	15:55:00	37.3106			15	.
2013-07-28	15:56:00	48.0794			5	13.4756
2013-07-28	15:56:00	48.0794			5	9.42285
2013-07-28	15:57:00	50.2075			5	7.03125
2013-07-28	15:57:00	50.2075			5	7.04225
2013-07-28	15:58:00	47.0172			5	6.89655
2013-07-28	15:58:00	47.0172			5	7.22022
2013-07-28	15:59:00	41.4962			5	7.17846
2013-07-28	15:59:00	41.4962			5	7.08801
2013-07-28	16:00:00	37.6494			5	7.28008
2013-07-28	16:00:00	37.6494			5	9.01352
2013-07-28	16:01:00	33.6381			5	6.62069
2013-07-28	16:01:00	33.6381			5	6.74916
2013-07-28	16:02:00	31.5233			5	6.40512
2013-07-28	16:02:00	31.5233			5	7.64494
2013-07-28	16:03:00	28.5729			5	6.71266
2013-07-28	16:03:00	28.5729			5	6.76628
2013-07-28	16:04:00	27.1324			5	6.97067
2013-07-28	16:04:00	27.1324			5	6.67656
2013-07-28	16:05:00	26.4627		14	5	8.60832
2013-07-28	16:05:00	26.4627		14	5	6.88666
2013-07-28	16:06:00	26.7806			5	6.68524
2013-07-28	16:06:00	26.7806			5	7.89647
2013-07-28	16:07:00	25.7284			5	6.57895
2013-07-28	16:07:00	25.7284			5	6.88271
2013-07-28	16:08:00	25.0436			5	6.94244
2013-07-28	16:08:00	25.0436			5	6.69892
2013-07-28	16:09:00	24.529			5	6.82594
2013-07-28	16:09:00	24.529			5	7.1885
2013-07-28	16:10:00	24.7466			5	6.8415
2013-07-28	16:10:00	24.7466			5	6.90052
2013-07-28	16:11:00	23.4622			5	7.54717
2013-07-28	16:11:00	23.4622			5	8.06452
2013-07-28	16:12:00	25.1436			5	6.84932
2013-07-28	16:12:00	25.1436			5	7.29705
2013-07-28	16:13:00	24.2271			5	8.69985
2013-07-28	16:13:00	24.2271			5	6.82723
2013-07-28	16:14:00	24.875			5	7.29705
2013-07-28	16:14:00	24.875			5	6.97539
2013-07-28	16:15:00	24.4574			5	7.29705
2013-07-28	16:15:00	24.4574			5	8.48456
2013-07-28	16:16:00	25.221			5	6.92042
2013-07-28	16:16:00	25.221			5	7.22674
2013-07-28	16:17:00	23.7411			5	7.22892
2013-07-28	16:17:00	23.7411			5	7.64007
2013-07-28	16:18:00	23.9297			5	7.54559
2013-07-28	16:18:00	23.9297			5	8.03571
2013-07-28	16:19:00	25.6161			5	8.31985
2013-07-28	16:19:00	25.6161			5	8.41122
2013-07-28	16:20:00	25.7819			5	9.02595
2013-07-28	16:20:00	25.7819			5	9.77796
2013-07-28	16:21:00	25.0041			5	11.3127
2013-07-28	16:21:00	25.0041			5	10.6195
2013-07-28	16:22:00	28.2402			5	11.1173
2013-07-28	16:22:00	28.2402			5	13.1483
2013-07-28	16:23:00	37.8674	14.2		5	10.8597
2013-07-28	16:23:00	37.8674	14.2		5	10.1202
2013-07-28	16:24:00	37.9835			5	10.0397
2013-07-28	16:24:00	37.9835			5	9.40808
2013-07-28	16:25:00	32.3593			5	5.96422
2013-07-28	16:25:00	32.3593			5	6.72646
2013-07-28	16:26:00	32.3481			5	6.59884
2013-07-28	16:26:00	32.3481			5	6.88468
2013-07-28	16:27:00				5	6.42972
2013-07-28	16:27:00				5	6.25326
2013-07-28	16:28:00				5	6.59703
2013-07-28	16:28:00				5	6.82982
2013-07-28	16:29:00				5	6.75105
2013-07-28	16:29:00				5	6.35818
2013-07-28	16:30:00				5	10.4712
2013-07-28	16:30:00				5	6.52529
2013-07-28	16:31:00				5	7.20144
2013-07-28	16:31:00				5	7.37705
2013-07-28	16:32:00	24.1051			5	6.92241
2013-07-28	16:32:00	24.1051			5	7.54085
2013-07-28	16:33:00	24.0791			5	7.242
2013-07-28	16:33:00	24.0791			5	7.45033
2013-07-28	16:34:00	24.2176			5	10.3026
2013-07-28	16:34:00	24.2176			5	8.59804
2013-07-28	16:35:00	24.4709			5	11.0803
2013-07-28	16:35:00	24.4709			5	11.0294
2013-07-28	16:36:00	28.9594			5	11.3486
2013-07-28	16:36:00	28.9594			5	13.0152
2013-07-28	16:37:00	37.4658			5	11.065
2013-07-28	16:37:00	37.4658			5	10.6054
2013-07-28	16:38:00	36.8551			5	10.3573
2013-07-28	16:38:00	36.8551			5	7.64331
2013-07-28	16:39:00	33.4713			5	6.50054
2013-07-28	16:39:00	33.4713			5	6.97877
2013-07-28	16:40:00	29.7925			5	6.81818
2013-07-28	16:40:00	29.7925			5	6.88863
2013-07-28	16:41:00	29.831			5	6.99709
2013-07-28	16:41:00	29.831			5	6.94244
2013-07-28	16:42:00	28.1415			5	7.23327
2013-07-28	16:42:00	28.1415			5	7.21009
2013-07-28	16:43:00	27.7163			5	6.92641
2013-07-28	16:43:00	27.7163			5	7.36196
2013-07-28	16:44:00	27.6605			5	7.33721
2013-07-28	16:44:00	27.6605			5	7.51723
2013-07-28	16:45:00	27.0729			5	9.06116
2013-07-28	16:45:00	27.0729			5	7.24929
2013-07-28	16:46:00	27.6819			5	7.56144
2013-07-28	16:46:00	27.6819			5	8.21168
2013-07-28	16:47:00	26.0964			5	10.5056
2013-07-28	16:47:00	26.0964			5	11.5385
2013-07-28	16:48:00	30.1521			5	10.3896
2013-07-28	16:48:00	30.1521			5	12.4559
2013-07-28	16:49:00	37.6996			5	13.5008
2013-07-28	16:49:00	37.6996			5	11.3314
2013-07-28	16:50:00	40.0342			5	10.872
2013-07-28	16:50:00	40.0342			5	9.26462
2013-07-28	16:51:00	36.2473			5	7.31261
2013-07-28	16:51:00	36.2473			5	7.8125
2013-07-28	16:52:00	32.2423			5	7.08243
2013-07-28	16:52:00	32.2423			5	7.27714
2013-07-28	16:53:00	30.7805	13.698		5	7.34844
2013-07-28	16:53:00	30.7805	13.698		5	6.54486
2013-07-28	16:54:00	29.1754			5	6.84932
2013-07-28	16:54:00	29.1754			5	7.11322
2013-07-28	16:55:00	28.7563			5	7.14286
2013-07-28	16:55:00	28.7563			5	7.60296
2013-07-28	16:56:00	27.8968			5	7.43187
2013-07-28	16:56:00	27.8968			5	10.3248
2013-07-28	16:57:00	26.0217			5	8.65593
2013-07-28	16:57:00	26.0217			5	10.0439
2013-07-28	16:58:00	26.903			5	10.6762
2013-07-28	16:58:00	26.903			5	11.2782
2013-07-28	16:59:00	35.1606			5	13.5542
2013-07-28	16:59:00	35.1606			5	12.3482
2013-07-28	17:00:00	38.2491			5	11.066
2013-07-28	17:00:00	38.2491			5	8.11359
2013-07-28	17:01:00	35.7067			5	6.65373
2013-07-28	17:01:00	35.7067			5	7.26099
2013-07-28	17:02:00	30.9782			5	7.46888
2013-07-28	17:02:00	30.9782			5	7.82014
2013-07-28	17:03:00	28.282			5	6.89259
2013-07-28	17:03:00	28.282			5	7.26173
2013-07-28	17:04:00	29.0237		14	5	7.04363
2013-07-28	17:04:00	29.0237		14	5	7.0609
2013-07-28	17:05:00	27.3307			5	6.99029
2013-07-28	17:05:00	27.3307			5	7.41809
2013-07-28	17:06:00	26.2468			5	7.79221
2013-07-28	17:06:00	26.2468			5	7.8125
2013-07-28	17:07:00	25.8905			5	8.28729
2013-07-28	17:07:00	25.8905			5	8.09535
2013-07-28	17:08:00	25.3221			5	9.56556
2013-07-28	17:08:00	25.3221			5	11.3154
2013-07-28	17:09:00	29.8915			5	11.1878
2013-07-28	17:09:00	29.8915			5	13.59
2013-07-28	17:10:00	39.1499			5	12.3102
2013-07-28	17:10:00	39.1499			5	10.5194
2013-07-28	17:11:00	35.9754			5	8.39748
2013-07-28	17:11:00	35.9754			5	7.26246
2013-07-28	17:12:00	34.625			5	6.32744
2013-07-28	17:12:00	34.625			5	7.0908
2013-07-28	17:13:00	31.3842			5	7.80742
2013-07-28	17:13:00	31.3842			5	6.81818
2013-07-28	17:14:00	29.2442			5	6.52351
2013-07-28	17:14:00	29.2442			5	6.93642
2013-07-28	17:15:00	28.8676			5	7.19281
2013-07-28	17:15:00	28.8676			5	6.78349
2013-07-28	17:16:00	27.5991			5	6.78733
2013-07-28	17:16:00	27.5991			5	7.46888
2013-07-28	17:17:00	28.7931			5	7.96636
2013-07-28	17:17:00	28.7931			5	8.37015
2013-07-28	17:18:00	26.923			5	10.6195
2013-07-28	17:18:00	26.923			5	8.66739
2013-07-28	17:19:00	27.3943			5	11.544
2013-07-28	17:19:00	27.3943			5	10.7768
2013-07-28	17:20:00	29.7208			5	12.1951
2013-07-28	17:20:00	29.7208			5	12.6117
2013-07-28	17:21:00	39.1333			5	12.024
2013-07-28	17:21:00	39.1333			5	10.356
2013-07-28	17:22:00	35.8909			5	7.39372
2013-07-28	17:22:00	35.8909			5	7.09639
2013-07-28	17:23:00	33.3583	13.698		5	6.3358
2013-07-28	17:23:00	33.3583	13.698		5	7.19209
2013-07-28	17:24:00	30.751			5	6.62069
2013-07-28	17:24:00	30.751			5	6.4194
2013-07-28	17:25:00	28.7736			5	6.19515
2013-07-28	17:25:00	28.7736			5	6.65681
2013-07-28	17:26:00	28.4105			5	6.49526
2013-07-28	17:26:00	28.4105			5	6.27287
2013-07-28	17:27:00				5	7.19424
2013-07-28	17:27:00				5	7.16418
2013-07-28	17:28:00				5	7.21443
2013-07-28	17:28:00				5	7.66936
2013-07-28	17:29:00				5	8.079
2013-07-28	17:29:00				5	8.97979
2013-07-28	17:30:00				5	8.74954
2013-07-28	17:30:00				5	9.11854
2013-07-28	17:31:00				5	9.81997
2013-07-28	17:31:00				5	12.4044
2013-07-28	17:32:00	32.5798			5	12.3098
2013-07-28	17:32:00	32.5798			5	11.2782
2013-07-28	17:33:00	37.229			5	11.0051
2013-07-28	17:33:00	37.229			5	9.59744
2013-07-28	17:34:00	36.1384			5	7.29779
2013-07-28	17:34:00	36.1384			5	6.85127
2013-07-28	17:35:00	33.502			5	7.1885
2013-07-28	17:35:00	33.502			5	6.87285
2013-07-28	17:36:00	30.4369			5	7.00253
2013-07-28	17:36:00	30.4369			5	6.49116
2013-07-28	17:37:00	29.7401			5	6.08674
2013-07-28	17:37:00	29.7401			5	6.5916
2013-07-28	17:38:00	28.8692			5	7.40588
2013-07-28	17:38:00	28.8692			5	6.90846
2013-07-28	17:39:00	27.2707			5	7.91557
2013-07-28	17:39:00	27.2707			5	7.53927
2013-07-28	17:40:00	29.053			5	8.60626
2013-07-28	17:40:00	29.053			5	7.8142
2013-07-28	17:41:00	29.3436			5	9.55161
2013-07-28	17:41:00	29.3436			5	9.24321
2013-07-28	17:42:00	28.5121			5	9.68718
2013-07-28	17:42:00	28.5121			5	11.1317
2013-07-28	17:43:00	36.1737			5	12.4198
2013-07-28	17:43:00	36.1737			5	12.1745
2013-07-28	17:44:00	41.3829			5	11.6732
2013-07-28	17:44:00	41.3829			5	9.45999
2013-07-28	17:45:00	37.6655			5	7.18993
2013-07-28	17:45:00	37.6655			5	6.6213
2013-07-28	17:46:00	34.648			5	6.69083
2013-07-28	17:46:00	34.648			5	7.17132
2013-07-28	17:47:00	33.6412			5	6.83955
2013-07-28	17:47:00	33.6412			5	6.09601
2013-07-28	17:48:00	30.6294			5	6.15858
2013-07-28	17:48:00	30.6294			5	6.81818
2013-07-28	17:49:00	29.5802			5	6.75486
2013-07-28	17:49:00	29.5802			5	6.59884
2013-07-28	17:50:00	28.4008			5	6.56695
2013-07-28	17:50:00	28.4008			5	7.77202
2013-07-28	17:51:00	28.5389			5	7.71373
2013-07-28	17:51:00	28.5389			5	10.4941
2013-07-28	17:52:00	29.4712			5	8.79765
2013-07-28	17:52:00	29.4712			5	8.21777
2013-07-28	17:53:00	29.4398	13.196		5	10.1437
2013-07-28	17:53:00	29.4398	13.196		5	10.3122
2013-07-28	17:54:00	31.8342			5	11.7832
2013-07-28	17:54:00	31.8342			5	13.541
2013-07-28	17:55:00	38.5751			5	12.6117
2013-07-28	17:55:00	38.5751			5	11.0778
2013-07-28	17:56:00	38.3478			5	9.05148
2013-07-28	17:56:00	38.3478			5	6.9869
2013-07-28	17:57:00	34.9978			5	6.57714
2013-07-28	17:57:00	34.9978			5	8.15217
2013-07-28	17:58:00	33.1629			5	6.8156
2013-07-28	17:58:00	33.1629			5	6.50583
2013-07-28	17:59:00	30.3964			5	6.73779
2013-07-28	17:59:00	30.3964			5	6.78861
2013-07-28	18:00:00	29.6266			5	7.32377
2013-07-28	18:00:00	29.6266			5	7.25807
2013-07-28	18:01:00	34.9909			5	7.41504
2013-07-28	18:01:00	34.9909			15	.
2013-07-28	18:02:00	42.4786			5	13.463
2013-07-28	18:02:00	42.4786			5	7.21877
2013-07-28	18:03:00	46.7792		14.25	5	7.1599
2013-07-28	18:03:00	46.7792		14.25	5	7.03537
2013-07-28	18:04:00	46.7084			5	8.29684
2013-07-28	18:04:00	46.7084			5	6.33078
2013-07-28	18:05:00	44.4137			15	.
2013-07-28	18:05:00	44.4137			15	.
2013-07-28	18:06:00	46.0864			5	6.91244
2013-07-28	18:06:00	46.0864			5	6.60308
2013-07-28	18:07:00	43.267			5	6.77583
2013-07-28	18:07:00	43.267			5	7.24492
2013-07-28	18:08:00	39.6316			5	6.82206
2013-07-28	18:08:00	39.6316			5	6.90581
2013-07-28	18:09:00	35.9643			5	6.89655
2013-07-28	18:09:00	35.9643			5	6.73149
2013-07-28	18:10:00	33.8099			5	7.1048
2013-07-28	18:10:00	33.8099			5	6.73527
2013-07-28	18:11:00	30.4249			5	7.47198
2013-07-28	18:11:00	30.4249			5	9.00225
2013-07-28	18:12:00	28.4751			5	7.31261
2013-07-28	18:12:00	28.4751			5	7.3193
2013-07-28	18:13:00	27.9849			5	7.04088
2013-07-28	18:13:00	27.9849			5	10.5202
2013-07-28	18:14:00	28.1402			5	6.74916
2013-07-28	18:14:00	28.1402			5	6.96056
2013-07-28	18:15:00	27.2515			5	9.43953
2013-07-28	18:15:00	27.2515			5	6.9869
2013-07-28	18:16:00	29.0292			5	7.24638
2013-07-28	18:16:00	29.0292			5	7.11111
2013-07-28	18:17:00	29.0612			5	8.17717
2013-07-28	18:17:00	29.0612			5	9.55921
2013-07-28	18:18:00	27.7875			5	7.6661
2013-07-28	18:18:00	27.7875			5	7.17703
2013-07-28	18:19:00	28.2006			5	7.1076
2013-07-28	18:19:00	28.2006			5	7.14711
2013-07-28	18:20:00	28.9583			5	7.15706
2013-07-28	18:20:00	28.9583			5	7.38689
2013-07-28	18:21:00	28.5197			5	7.16989
2013-07-28	18:21:00	28.5197			5	7.69889
2013-07-28	18:22:00	27.5585			5	7.95404
2013-07-28	18:22:00	27.5585			5	8.03034
2013-07-28	18:23:00	26.7647	13.196		5	8.02855
2013-07-28	18:23:00	26.7647	13.196		5	7.82779
2013-07-28	18:24:00	28.0874			5	8.06994
2013-07-28	18:24:00	28.0874			5	7.88782
2013-07-28	18:25:00	28.6051			5	8.46461
2013-07-28	18:25:00	28.6051			5	9.12779
2013-07-28	18:26:00	28.6876			5	8.5883
2013-07-28	18:26:00	28.6876			5	9.70089
2013-07-28	18:27:00				5	9.79192
2013-07-28	18:27:00				5	10.0042
2013-07-28	18:28:00				5	12.0482
2013-07-28	18:28:00				5	13.1984
2013-07-28	18:29:00				5	14.4853
2013-07-28	18:29:00				5	15.4905
2013-07-28	18:30:00				5	9.78793
2013-07-28	18:30:00				5	10.4439
2013-07-28	18:31:00				5	6.86761
2013-07-28	18:31:00				5	6.29096
2013-07-28	18:32:00				5	7.05053
2013-07-28	18:32:00				5	7.19424
2013-07-28	18:33:00	31.6911			5	7.12589
2013-07-28	18:33:00	31.6911			5	7.21732
2013-07-28	18:34:00	31.4177			5	6.79887
2013-07-28	18:34:00	31.4177			5	7.13861
2013-07-28	18:35:00	31.0642			5	7.07269
2013-07-28	18:35:00	31.0642			5	7.25295
2013-07-28	18:36:00	29.1246			5	7.22022
2013-07-28	18:36:00	29.1246			5	6.71141
2013-07-28	18:37:00	28.1223			5	7.39372
2013-07-28	18:37:00	28.1223			5	8.81489
2013-07-28	18:38:00	28.8568			5	7.63521
2013-07-28	18:38:00	28.8568			5	8.07718
2013-07-28	18:39:00	30.5596			5	8.51215
2013-07-28	18:39:00	30.5596			5	8.53081
2013-07-28	18:40:00	29.3878			5	9.85019
2013-07-28	18:40:00	29.3878			5	11.8314
2013-07-28	18:41:00	29.9022			5	10.6952
2013-07-28	18:41:00	29.9022			5	12.7011
2013-07-28	18:42:00	37.3589			5	12.0992
2013-07-28	18:42:00	37.3589			5	11.0436
2013-07-28	18:43:00	41.2493			5	11.257
2013-07-28	18:43:00	41.2493			5	8.75273
2013-07-28	18:44:00	39.1208			5	6.98487
2013-07-28	18:44:00	39.1208			5	7.37403
2013-07-28	18:45:00	36.7761			5	7.25295
2013-07-28	18:45:00	36.7761			5	6.79373
2013-07-28	18:46:00	34.9554			5	7.15777
2013-07-28	18:46:00	34.9554			5	6.99165
2013-07-28	18:47:00	32.4678			5	6.70017
2013-07-28	18:47:00	32.4678			5	7.33496
2013-07-28	18:48:00	32.0052			5	7.40055
2013-07-28	18:48:00	32.0052			5	6.67408
2013-07-28	18:49:00	31.3891			5	7.50939
2013-07-28	18:49:00	31.3891			5	8.48057
2013-07-28	18:50:00	30.5591			5	7.95756
2013-07-28	18:50:00	30.5591			5	8.02318
2013-07-28	18:51:00	30.7303			5	7.59814
2013-07-28	18:51:00	30.7303			5	9.31677
2013-07-28	18:52:00	30.1145			5	8.977
2013-07-28	18:52:00	30.1145			5	10.0334
2013-07-28	18:53:00	29.7727	13.196		5	11.064
2013-07-28	18:53:00	29.7727	13.196		5	11.7901
2013-07-28	18:54:00	33.7379			5	12.8921
2013-07-28	18:54:00	33.7379			5	12.5471
2013-07-28	18:55:00	41.1506			5	11.4943
2013-07-28	18:55:00	41.1506			5	10.5425
2013-07-28	18:56:00	38.8922			5	7.15564
2013-07-28	18:56:00	38.8922			5	6.80465
2013-07-28	18:57:00	36.7433			5	7.00389
2013-07-28	18:57:00	36.7433			5	7.00525
2013-07-28	18:58:00	34.1478			5	7.40741
2013-07-28	18:58:00	34.1478			5	6.8591
2013-07-28	18:59:00	33.6201			5	7.242
2013-07-28	18:59:00	33.6201			5	7.50939
2013-07-28	19:00:00	30.7394			5	7.74693
2013-07-28	19:00:00	30.7394			15	.
2013-07-28	19:01:00	39.5398			15	.
2013-07-28	19:01:00	39.5398			15	7.65632
2013-07-28	19:02:00	45.6729		14.25	5	7.4097
2013-07-28	19:02:00	45.6729		14.25	5	7.91557
2013-07-28	19:03:00	45.6566			5	9.49179
2013-07-28	19:03:00	45.6566			5	6.90846
2013-07-28	19:04:00	41.6279			5	7.94001
2013-07-28	19:04:00	41.6279			5	6.53417
2013-07-28	19:05:00	37.8014			5	7.03262
2013-07-28	19:05:00	37.8014			5	6.76247
2013-07-28	19:06:00	34.7141			5	7.08592
2013-07-28	19:06:00	34.7141			5	6.39659
2013-07-28	19:07:00	31.5148			5	6.77392
2013-07-28	19:07:00	31.5148			5	9
2013-07-28	19:08:00	30.8654			5	8.6925
2013-07-28	19:08:00	30.8654			5	10.1925
2013-07-28	19:09:00	29.679			5	6.59703
2013-07-28	19:09:00	29.679			5	7.41504
2013-07-28	19:10:00	28.9605			5	7.21587
2013-07-28	19:10:00	28.9605			5	7.12307
2013-07-28	19:11:00	28.978			5	10.1237
2013-07-28	19:11:00	28.978			5	7.70548
2013-07-28	19:12:00	29.4347			5	7.67591
2013-07-28	19:12:00	29.4347			5	7.61744
2013-07-28	19:13:00	28.9991			5	7.93126
2013-07-28	19:13:00	28.9991			5	9.51374
2013-07-28	19:14:00	28.4026			5	8.32177
2013-07-28	19:14:00	28.4026			5	8.7384
2013-07-28	19:15:00	29.4617			5	7.78547
2013-07-28	19:15:00	29.4617			5	10.1846
2013-07-28	19:16:00	31.9579			5	12.1581
2013-07-28	19:16:00	31.9579			5	11.994
2013-07-28	19:17:00	39.0915			5	12.7321
2013-07-28	19:17:00	39.0915			5	10.8084
2013-07-28	19:18:00	37.2527			5	11.7965
2013-07-28	19:18:00	37.2527			5	7.74193
2013-07-28	19:19:00	35.4486			5	6.62252
2013-07-28	19:19:00	35.4486			5	7.21154
2013-07-28	19:20:00	33.2325			5	7.00389
2013-07-28	19:20:00	33.2325			5	7.01139
2013-07-28	19:21:00	31.6612			5	6.79694
2013-07-28	19:21:00	31.6612			5	7.15706
2013-07-28	19:22:00	31.0609			5	8.39161
2013-07-28	19:22:00	31.0609			5	7.51252
2013-07-28	19:23:00	30.6828	13.196		5	7.4883
2013-07-28	19:23:00	30.6828	13.196		5	6.6482
2013-07-28	19:24:00	29.8474			5	7.67263
2013-07-28	19:24:00	29.8474			5	7.64331
2013-07-28	19:25:00	29.2725			5	7.67263
2013-07-28	19:25:00	29.2725			5	9.17957
2013-07-28	19:26:00				5	8.08625
2013-07-28	19:26:00				5	9.22722
2013-07-28	19:27:00				5	10.0989
2013-07-28	19:27:00				5	12.5418
2013-07-28	19:28:00				5	12.0895
2013-07-28	19:28:00				5	12.3533
2013-07-28	19:29:00				5	11.064
2013-07-28	19:29:00				5	10.8942
2013-07-28	19:30:00				5	8.19672
2013-07-28	19:30:00				5	6.87088
2013-07-28	19:31:00				5	7.22601
2013-07-28	19:31:00				5	7.22601
2013-07-28	19:32:00	30.6971			5	7.59975
2013-07-28	19:32:00	30.6971			5	9.33307
2013-07-28	19:33:00	31.0655			5	7.41504
2013-07-28	19:33:00	31.0655			5	6.81044
2013-07-28	19:34:00	30.4159			5	7.12589
2013-07-28	19:34:00	30.4159			5	7.63602
2013-07-28	19:35:00	29.9882			5	8.30833
2013-07-28	19:35:00	29.9882			5	7.64169
2013-07-28	19:36:00	30.128			5	7.43648
2013-07-28	19:36:00	30.128			5	8.62482
2013-07-28	19:37:00	29.9565			5	9.32945
2013-07-28	19:37:00	29.9565			5	8.59804
2013-07-28	19:38:00	32.4862			5	10.9991
2013-07-28	19:38:00	32.4862			5	12.1951
2013-07-28	19:39:00	41.0347			5	11.818
2013-07-28	19:39:00	41.0347			5	12.2026
2013-07-28	19:40:00	40.5525			5	11.5964
2013-07-28	19:40:00	40.5525			5	9.84212
2013-07-28	19:41:00	38.1997			5	7.87919
2013-07-28	19:41:00	38.1997			5	6.74726
2013-07-28	19:42:00	42.4126			5	6.95249
2013-07-28	19:42:00	42.4126			15	.
2013-07-28	19:43:00	49.4637			15	.
2013-07-28	19:43:00	49.4637			15	.
2013-07-28	19:44:00	52.6115			5	7.1273
2013-07-28	19:44:00	52.6115			5	7.60778
2013-07-28	19:45:00	49.3286			15	.
2013-07-28	19:45:00	49.3286			15	.
2013-07-28	19:46:00	44.1494			5	7.64007
2013-07-28	19:46:00	44.1494			5	7.27273
2013-07-28	19:47:00	41.4321			5	8.28539
2013-07-28	19:47:00	41.4321			5	7.27126
2013-07-28	19:48:00	36.9404			5	8.15772
2013-07-28	19:48:00	36.9404			5	7.49532
2013-07-28	19:49:00	34.2554			5	10
2013-07-28	19:49:00	34.2554			5	7.43494
2013-07-28	19:50:00	32.5028			5	7.16632
2013-07-28	19:50:00	32.5028			5	6.8663
2013-07-28	19:51:00	30.9349			5	7.55826
2013-07-28	19:51:00	30.9349			5	6.95451
2013-07-28	19:52:00	31.3433			5	7.47974
2013-07-28	19:52:00	31.3433			5	7.92952
2013-07-28	19:53:00	29.7974	13.196		5	7.4922
2013-07-28	19:53:00	29.7974	13.196		5	7.56144
2013-07-28	19:54:00	30.727			5	7.76699
2013-07-28	19:54:00	30.727			5	7.32601
2013-07-28	19:55:00	30.3264			5	7.55826
2013-07-28	19:55:00	30.3264			5	7.67918
2013-07-28	19:56:00	29.2972			5	7.93913
2013-07-28	19:56:00	29.2972			5	11.5681
2013-07-28	19:57:00	29.8979			5	9.386
2013-07-28	19:57:00	29.8979			5	8.0196
2013-07-28	19:58:00	29.8668			5	8.37015
2013-07-28	19:58:00	29.8668			5	7.85169
2013-07-28	19:59:00	28.9576			5	8.31793
2013-07-28	19:59:00	28.9576			5	7.55033
2013-07-28	20:00:00	30.4532			5	8.55513
2013-07-28	20:00:00	30.4532			5	11.8812
2013-07-28	20:01:00	29.137		14.25	5	10.3359
2013-07-28	20:01:00	29.137		14.25	5	8.75912
2013-07-28	20:02:00	29.5813			5	9.72842
2013-07-28	20:02:00	29.5813			5	11.0193
2013-07-28	20:03:00	30.1597			5	11.9808
2013-07-28	20:03:00	30.1597			5	12.0919
2013-07-28	20:04:00	38.7058			5	12.1778
2013-07-28	20:04:00	38.7058			5	10.3986
2013-07-28	20:05:00	39.402			5	10.285
2013-07-28	20:05:00	39.402			5	11.0269
2013-07-28	20:06:00	37.0888			5	7.69889
2013-07-28	20:06:00	37.0888			5	6.83761
2013-07-28	20:07:00	35.1642			5	7.57257
2013-07-28	20:07:00	35.1642			5	7.45805
2013-07-28	20:08:00	31.5932			5	8.01068
2013-07-28	20:08:00	31.5932			5	9.37989
2013-07-28	20:09:00	30.3787			5	7.44417
2013-07-28	20:09:00	30.3787			5	7.79981
2013-07-28	20:10:00	29.8218			5	6.82076
2013-07-28	20:10:00	29.8218			5	7.52351
2013-07-28	20:11:00	29.804			5	7.62389
2013-07-28	20:11:00	29.804			5	7.88436
2013-07-28	20:12:00	29.1054			5	8.49107
2013-07-28	20:12:00	29.1054			5	9.86301
2013-07-28	20:13:00	28.8293			5	9.04977
2013-07-28	20:13:00	28.8293			5	8.58369
2013-07-28	20:14:00	28.2846			5	8.86481
2013-07-28	20:14:00	28.2846			5	10.589
2013-07-28	20:15:00	31.5014			5	12.4792
2013-07-28	20:15:00	31.5014			5	12.1827
2013-07-28	20:16:00	38.3586			5	12.4913
2013-07-28	20:16:00	38.3586			5	11.5025
2013-07-28	20:17:00	38.4617			5	10.8992
2013-07-28	20:17:00	38.4617			5	9.32643
2013-07-28	20:18:00	36.4384			5	7.12589
2013-07-28	20:18:00	36.4384			5	7.55509
2013-07-28	20:19:00	33.6426			5	7.60938
2013-07-28	20:19:00	33.6426			5	7.21154
2013-07-28	20:20:00	32.8649			5	7.28008
2013-07-28	20:20:00	32.8649			5	6.88468
2013-07-28	20:21:00	31.1147			5	7.29336
2013-07-28	20:21:00	31.1147			5	7.63197
2013-07-28	20:22:00	29.952			5	7.80911
2013-07-28	20:22:00	29.952			5	8.13743
2013-07-28	20:23:00	30.2621	13.196		5	7.88264
2013-07-28	20:23:00	30.2621	13.196		5	8.61038
2013-07-28	20:24:00	30.7823			5	8.25451
2013-07-28	20:24:00	30.7823			5	9.76669
2013-07-28	20:25:00	29.3457			5	9.5257
2013-07-28	20:25:00	29.3457			5	11.0783
2013-07-28	20:26:00				5	11.9928
2013-07-28	20:26:00				5	13.3185
2013-07-28	20:27:00				5	13.2256
2013-07-28	20:27:00				5	11.7394
2013-07-28	20:28:00				5	9.69893
2013-07-28	20:28:00				5	7.7821
2013-07-28	20:29:00				5	7.38613
2013-07-28	20:29:00				5	8.01068
2013-07-28	20:30:00				5	7.4922
2013-07-28	20:30:00				5	7.6126
2013-07-28	20:31:00	30.0231			5	7.05053
2013-07-28	20:31:00	30.0231			5	7.53611
2013-07-28	20:32:00	29.971			5	7.26392
2013-07-28	20:32:00	29.971			5	7.18706
2013-07-28	20:33:00	29.7172			5	7.94001
2013-07-28	20:33:00	29.7172			5	7.72035
2013-07-28	20:34:00	29.7362			5	8.24931
2013-07-28	20:34:00	29.7362			5	8.21168
2013-07-28	20:35:00	29.1338			5	8.64138
2013-07-28	20:35:00	29.1338			5	10.6421
2013-07-28	20:36:00	29.0073			5	10.7914
2013-07-28	20:36:00	29.0073			5	12.0313
2013-07-28	20:37:00	36.7456			5	13.3393
2013-07-28	20:37:00	36.7456			5	13.1507
2013-07-28	20:38:00	39.8747			5	11.5407
2013-07-28	20:38:00	39.8747			5	8.71249
2013-07-28	20:39:00	39.2265			5	7.47508
2013-07-28	20:39:00	39.2265			5	7.59013
2013-07-28	20:40:00	35.7894			5	7.47663
2013-07-28	20:40:00	35.7894			5	7.87401
2013-07-28	20:41:00	34.4744			5	7.61905
2013-07-28	20:41:00	34.4744			5	7.26979
2013-07-28	20:42:00	32.006			5	7.22674
2013-07-28	20:42:00	32.006			5	7.51723
2013-07-28	20:43:00	31.017			5	7.8982
2013-07-28	20:43:00	31.017			5	7.42881
2013-07-28	20:44:00	30.1937			5	8.27206
2013-07-28	20:44:00	30.1937			5	7.91383
2013-07-28	20:45:00	30.5359			5	9.68523
2013-07-28	20:45:00	30.5359			5	8.85609
2013-07-28	20:46:00	30.9045			5	9.34034
2013-07-28	20:46:00	30.9045			5	10.2542
2013-07-28	20:47:00	35.4998			5	12.1507
2013-07-28	20:47:00	35.4998			5	13.0482
2013-07-28	20:48:00	39.4118			5	12.1408
2013-07-28	20:48:00	39.4118			5	10.6738
2013-07-28	20:49:00	37.3729			5	8.92414
2013-07-28	20:49:00	37.3729			5	6.89259
2013-07-28	20:50:00				no data
2013-07-28	20:50:00				no data
2013-07-28	20:51:00				no data
2013-07-28	20:51:00				no data
2013-07-28	20:52:00				no data
2013-07-28	20:52:00				no data
2013-07-28	20:53:00				no data
2013-07-28	20:53:00				no data
2013-07-28	20:54:00	31.6302	15.705		5	7.92253
2013-07-28	20:54:00	31.6302	15.705		15	7.69889
2013-07-28	20:55:00	30.528			15	.
2013-07-28	20:55:00	30.528			15	10.6407
2013-07-28	20:56:00	31.717			5	9.92556
2013-07-28	20:56:00	31.717			5	12.4507
2013-07-28	20:57:00	38.177			5	13.0081
2013-07-28	20:57:00	38.177			5	12.0265
2013-07-28	20:58:00	40.0829			5	10.3026
2013-07-28	20:58:00	40.0829			5	9.01578
2013-07-28	20:59:00	37.6191			5	7.18419
2013-07-28	20:59:00	37.6191			5	7.02028
2013-07-28	21:00:00	34.0674			5	6.87482
2013-07-28	21:00:00	34.0674			5	7.54559
2013-07-28	21:01:00	38.7374			5	7.04432
2013-07-28	21:01:00	38.7374			15	.
2013-07-28	21:02:00	45.6027			15	.
2013-07-28	21:02:00	45.6027			15	.
2013-07-28	21:03:00	48.3188			5	7.92602
2013-07-28	21:03:00	48.3188			5	8.09717
2013-07-28	21:04:00	42.9155			5	6.74663
2013-07-28	21:04:00	42.9155			5	7.14498
2013-07-28	21:05:00	38.841			5	7.45496
2013-07-28	21:05:00	38.841			5	6.82012
2013-07-28	21:06:00	34.7313			5	7.50313
2013-07-28	21:06:00	34.7313			5	7.63359
2013-07-28	21:07:00	32.7814		13.75	5	7.14711
2013-07-28	21:07:00	32.7814		13.75	5	6.86892
2013-07-28	21:08:00	30.2408			5	7.14924
2013-07-28	21:08:00	30.2408			5	7.26539
2013-07-28	21:09:00	28.8226			5	7.19856
2013-07-28	21:09:00	28.8226			5	7.22746
2013-07-28	21:10:00	28.1699			5	7.51409
2013-07-28	21:10:00	28.1699			5	9.6463
2013-07-28	21:11:00	26.7309			5	7.75027
2013-07-28	21:11:00	26.7309			5	7.7737
2013-07-28	21:12:00	26.3956			5	7.8329
2013-07-28	21:12:00	26.3956			5	7.71539
2013-07-28	21:13:00	26.7372			5	8.02318
2013-07-28	21:13:00	26.7372			5	7.92777
2013-07-28	21:14:00	26.9394			5	10.3211
2013-07-28	21:14:00	26.9394			5	9.44882
2013-07-28	21:15:00	25.3746			5	8.83869
2013-07-28	21:15:00	25.3746			5	8.93356
2013-07-28	21:16:00	25.9776			5	10.0989
2013-07-28	21:16:00	25.9776			5	12.2224
2013-07-28	21:17:00	30.1459			5	11.7693
2013-07-28	21:17:00	30.1459			5	13.2567
2013-07-28	21:18:00	31.8105			5	11.5875
2013-07-28	21:18:00	31.8105			5	9.93583
2013-07-28	21:19:00	31.0171			5	6.97269
2013-07-28	21:19:00	31.0171			5	7.49688
2013-07-28	21:20:00	29.7845			5	7.71373
2013-07-28	21:20:00	29.7845			5	8.20793
2013-07-28	21:21:00	28.7355			5	8.67522
2013-07-28	21:21:00	28.7355			5	10.8141
2013-07-28	21:22:00	28.4833			5	9.81595
2013-07-28	21:22:00	28.4833			5	9.45999
2013-07-28	21:23:00	27.4375	15.203		5	9.74026
2013-07-28	21:23:00	27.4375	15.203		5	10.1997
2013-07-28	21:24:00	33.2412			5	10.5171
2013-07-28	21:24:00	33.2412			5	11.8882
2013-07-28	21:25:00	38.3264			5	11.3938
2013-07-28	21:25:00	38.3264			5	11.6166
2013-07-28	21:26:00				5	9.60192
2013-07-28	21:26:00				5	7.30371
2013-07-28	21:27:00				5	7.17274
2013-07-28	21:27:00				5	7.63359
2013-07-28	21:28:00				5	7.40132
2013-07-28	21:28:00				5	7.0237
2013-07-28	21:29:00				5	7.23473
2013-07-28	21:29:00				5	7.03812
2013-07-28	21:30:00				5	7.38007
2013-07-28	21:30:00				5	7.21371
2013-07-28	21:31:00	25.6803			5	7.45187
2013-07-28	21:31:00	25.6803			5	7.46114
2013-07-28	21:32:00	25.1055			5	9.39948
2013-07-28	21:32:00	25.1055			5	10.3784
2013-07-28	21:33:00	25.2937			5	8.09717
2013-07-28	21:33:00	25.2937			5	10.0982
2013-07-28	21:34:00	25.6222			5	9.1446
2013-07-28	21:34:00	25.6222			5	10.4416
2013-07-28	21:35:00	30.5069			5	12.1531
2013-07-28	21:35:00	30.5069			5	13.363
2013-07-28	21:36:00	37.9063			5	11.1091
2013-07-28	21:36:00	37.9063			5	10.8206
2013-07-28	21:37:00	36.6683			5	10.5402
2013-07-28	21:37:00	36.6683			5	8.54295
2013-07-28	21:38:00	35.0369			5	7.37101
2013-07-28	21:38:00	35.0369			5	7.26099
2013-07-28	21:39:00	32.3306			5	7.51644
2013-07-28	21:39:00	32.3306			5	6.97404
2013-07-28	21:40:00	30.3125			5	6.92641
2013-07-28	21:40:00	30.3125			5	7.16133
2013-07-28	21:41:00	29.867			5	7.13012
2013-07-28	21:41:00	29.867			5	7.37554
2013-07-28	21:42:00	28.7114			5	7.26832
2013-07-28	21:42:00	28.7114			5	7.69724
2013-07-28	21:43:00	27.5996			5	8.12458
2013-07-28	21:43:00	27.5996			5	11.0667
2013-07-28	21:44:00	26.7854			5	9.29512
2013-07-28	21:44:00	26.7854			5	8.11908
2013-07-28	21:45:00	27.5456			5	10.296
2013-07-28	21:45:00	27.5456			5	10.8206
2013-07-28	21:46:00	33.266			5	12.2993
2013-07-28	21:46:00	33.266			5	13.363
2013-07-28	21:47:00	40.8888			5	11.4025
2013-07-28	21:47:00	40.8888			5	10.0819
2013-07-28	21:48:00	50.2212			15	.
2013-07-28	21:48:00	50.2212			15	.
2013-07-28	21:49:00	50.7272			5	10.6054
2013-07-28	21:49:00	50.7272			5	7.89647
2013-07-28	21:50:00	43.8197			5	11.1137
2013-07-28	21:50:00	43.8197			5	7.38007
2013-07-28	21:51:00	38.3224			5	7.27567
2013-07-28	21:51:00	38.3224			5	7.23109
2013-07-28	21:52:00	34.8142			5	7.04915
2013-07-28	21:52:00	34.8142			5	6.95921
2013-07-28	21:53:00	31.9298	15.203		5	7.06506
2013-07-28	21:53:00	31.9298	15.203		5	7.45187
2013-07-28	21:54:00	29.4003			5	7.55509
2013-07-28	21:54:00	29.4003			5	7.38462
2013-07-28	21:55:00	29.2474			5	7.53059
2013-07-28	21:55:00	29.2474			5	7.74693
2013-07-28	21:56:00	28.774			5	7.24346
2013-07-28	21:56:00	28.774			5	7.44417
2013-07-28	21:57:00	27.8328			5	7.7486
2013-07-28	21:57:00	27.8328			5	7.26539
2013-07-28	21:58:00	27.6818			5	7.8534
2013-07-28	21:58:00	27.6818			5	7.91209
2013-07-28	21:59:00	27.413			5	8.93079
2013-07-28	21:59:00	27.413			5	8.4408
2013-07-28	22:00:00	27.0593			5	7.81081
2013-07-28	22:00:00	27.0593			5	7.78042
2013-07-28	22:01:00	27.1736			5	7.84314
2013-07-28	22:01:00	27.1736			5	7.84998
2013-07-28	22:02:00	26.9718			5	8.14295
2013-07-28	22:02:00	26.9718			5	8.98876
2013-07-28	22:03:00	26.4792			5	9.35065
2013-07-28	22:03:00	26.4792			5	9.00394
2013-07-28	22:04:00	27.1493			5	10.8646
2013-07-28	22:04:00	27.1493			5	10.5286
2013-07-28	22:05:00	27.2757			5	11.2931
2013-07-28	22:05:00	27.2757			5	12.3941
2013-07-28	22:06:00	35.0149		14	5	12.7334
2013-07-28	22:06:00	35.0149		14	5	10.7696
2013-07-28	22:07:00	37.9909			5	10.5932
2013-07-28	22:07:00	37.9909			5	9.65406
2013-07-28	22:08:00	35.5854			5	7.1048
2013-07-28	22:08:00	35.5854			5	7.27273
2013-07-28	22:09:00	33.1659			5	7.82949
2013-07-28	22:09:00	33.1659			5	7.58693
2013-07-28	22:10:00	31.7066			5	8.02676
2013-07-28	22:10:00	31.7066			5	7.86713
2013-07-28	22:11:00	29.6972			5	7.32601
2013-07-28	22:11:00	29.6972			5	8.54701
2013-07-28	22:12:00	29.2474			5	7.82779
2013-07-28	22:12:00	29.2474			5	8.10446
2013-07-28	22:13:00	28.632			5	7.64494
2013-07-28	22:13:00	28.632			5	8.27777
2013-07-28	22:14:00	27.4799			5	8.54295
2013-07-28	22:14:00	27.4799			5	9.60384
2013-07-28	22:15:00	28.0465			5	11.124
2013-07-28	22:15:00	28.0465			5	11.2254
2013-07-28	22:16:00	33.12			5	10.6007
2013-07-28	22:16:00	33.12			5	12.952
2013-07-28	22:17:00	39.0469			5	12.0337
2013-07-28	22:17:00	39.0469			5	10.6596
2013-07-28	22:18:00	37.1379			5	8.37404
2013-07-28	22:18:00	37.1379			5	7.48908
2013-07-28	22:19:00	34.8755			5	7.50939
2013-07-28	22:19:00	34.8755			5	7.39144
2013-07-28	22:20:00	33.0441			5	7.92253
2013-07-28	22:20:00	33.0441			5	7.83972
2013-07-28	22:21:00	30.5239			5	7.50313
2013-07-28	22:21:00	30.5239			5	7.38462
2013-07-28	22:22:00	30.0816			5	7.84998
2013-07-28	22:22:00	30.0816			5	8.079
2013-07-28	22:23:00	28.6694	14.702		5	7.45805
2013-07-28	22:23:00	28.6694	14.702		5	8.90373
2013-07-28	22:24:00	28.1396			5	8.09717
2013-07-28	22:24:00	28.1396			5	9.25212
2013-07-28	22:25:00	28.2265			5	9.84413
2013-07-28	22:25:00	28.2265			5	11.3186
2013-07-28	22:26:00				5	12.2474
2013-07-28	22:26:00				5	12.7864
2013-07-28	22:27:00				5	11.0294
2013-07-28	22:27:00				5	10.7778
2013-07-28	22:28:00				5	9.09091
2013-07-28	22:28:00				5	7.39068
2013-07-28	22:29:00				5	7.39827
2013-07-28	22:29:00				5	7.29262
2013-07-28	22:30:00	28.8598			5	7.41351
2013-07-28	22:30:00	28.8598			5	7.62066
2013-07-28	22:31:00	27.9592			5	7.40132
2013-07-28	22:31:00	27.9592			5	7.63683
2013-07-28	22:32:00	28.7957			5	7.80488
2013-07-28	22:32:00	28.7957			5	7.56461
2013-07-28	22:33:00	28.7071			5	7.38159
2013-07-28	22:33:00	28.7071			5	9.76404
2013-07-28	22:34:00	29.1602			5	7.47043
2013-07-28	22:34:00	29.1602			5	8.18182
2013-07-28	22:35:00	29.2951			5	8.9955
2013-07-28	22:35:00	29.2951			5	9.37256
2013-07-28	22:36:00	32.5744			5	9.41915
2013-07-28	22:36:00	32.5744			5	11.1152
2013-07-28	22:37:00	40.7548			5	12.0434
2013-07-28	22:37:00	40.7548			5	12.9478
2013-07-28	22:38:00	38.8031			5	11.4025
2013-07-28	22:38:00	38.8031			5	10.1976
2013-07-28	22:39:00	35.6422			5	7.86885
2013-07-28	22:39:00	35.6422			5	7.18563
2013-07-28	22:40:00	33.4988			5	7.16204
2013-07-28	22:40:00	33.4988			5	7.28303
2013-07-28	22:41:00	31.9318			5	7.50469
2013-07-28	22:41:00	31.9318			5	7.63602
2013-07-28	22:42:00	31.5741			5	10.0251
2013-07-28	22:42:00	31.5741			5	7.71373
2013-07-28	22:43:00	30.935			5	7.24784
2013-07-28	22:43:00	30.935			5	7.6255
2013-07-28	22:44:00	30.1718			5	7.58533
2013-07-28	22:44:00	30.1718			5	8.16188
2013-07-28	22:45:00	29.7557			5	8.43091
2013-07-28	22:45:00	29.7557			5	9.0045
2013-07-28	22:46:00	29.6035			5	9.55161
2013-07-28	22:46:00	29.6035			5	10.7585
2013-07-28	22:47:00	37.404			5	10.9215
2013-07-28	22:47:00	37.404			5	12.2001
2013-07-28	22:48:00	39.485			5	12.9646
2013-07-28	22:48:00	39.485			5	11.0274
2013-07-28	22:49:00	37.5191			5	10.3226
2013-07-28	22:49:00	37.5191			5	8.45865
2013-07-28	22:50:00	34.5723			5	6.93107
2013-07-28	22:50:00	34.5723			5	7.30371
2013-07-28	22:51:00	32.4437			5	7.57098
2013-07-28	22:51:00	32.4437			5	7.48752
2013-07-28	22:52:00	32.1661			5	7.47819
2013-07-28	22:52:00	32.1661			5	7.67918
2013-07-28	22:53:00	31.4792	14.702		5	7.13012
2013-07-28	22:53:00	31.4792	14.702		5	7.55668
2013-07-28	22:54:00	29.7702			5	7.63197
2013-07-28	22:54:00	29.7702			5	7.43494
2013-07-28	22:55:00	29.1371			5	8.10628
2013-07-28	22:55:00	29.1371			5	8.25877
2013-07-28	22:56:00	28.7108			5	8.8349
2013-07-28	22:56:00	28.7108			5	10.0334
2013-07-28	22:57:00	37.1149			5	10.1738
2013-07-28	22:57:00	37.1149			5	12.7092
2013-07-28	22:58:00	38.4586			5	12.5366
2013-07-28	22:58:00	38.4586			5	10.745
2013-07-28	22:59:00	35.3468			5	9.55795
2013-07-28	22:59:00	35.3468			5	7.68
2013-07-28	23:00:00	32.8327			5	6.94311
2013-07-28	23:00:00	32.8327			5	7.3193
2013-07-28	23:01:00	30.6084			5	7.1799
2013-07-28	23:01:00	30.6084			5	7.60135
2013-07-28	23:02:00	29.5282			5	7.47353
2013-07-28	23:02:00	29.5282			5	7.23327
2013-07-28	23:03:00	28.8604			5	7.46578
2013-07-28	23:03:00	28.8604			5	8.05189
2013-07-28	23:04:00	28.9634			5	7.84827
2013-07-28	23:04:00	28.9634			5	7.8534
2013-07-28	23:05:00	28.1584		14	5	9.57956
2013-07-28	23:05:00	28.1584		14	5	8.77353
2013-07-28	23:06:00	29.194			5	9.17899
2013-07-28	23:06:00	29.194			5	11.107
2013-07-28	23:07:00	38.162			5	11.2591
2013-07-28	23:07:00	38.162			5	13.1926
2013-07-28	23:08:00	37.9662			5	11.4745
2013-07-28	23:08:00	37.9662			5	11.0829
2013-07-28	23:09:00	35.1244			5	8.17439
2013-07-28	23:09:00	35.1244			5	8.73362
2013-07-28	23:10:00	33.4855			5	8.90208
2013-07-28	23:10:00	33.4855			5	7.26979
2013-07-28	23:11:00	30.9134			5	10.2012
2013-07-28	23:11:00	30.9134			5	7.50313
2013-07-28	23:12:00	29.3564			5	7.52351
2013-07-28	23:12:00	29.3564			5	7.74527
2013-07-28	23:13:00	29.1433			5	7.50939
2013-07-28	23:13:00	29.1433			5	8.89328
2013-07-28	23:14:00	29.0154			5	7.45187
2013-07-28	23:14:00	29.0154			5	8.93522
2013-07-28	23:15:00	29.1126			5	8.12274
2013-07-28	23:15:00	29.1126			5	10.1803
2013-07-28	23:16:00	29.6937			5	8.4408
2013-07-28	23:16:00	29.6937			5	10.015
2013-07-28	23:17:00	38.7798			5	12.5209
2013-07-28	23:17:00	38.7798			5	12.7551
2013-07-28	23:18:00	37.8265			5	13.9643
2013-07-28	23:18:00	37.8265			5	10.6124
2013-07-28	23:19:00	35.3476			5	8.31985
2013-07-28	23:19:00	35.3476			5	7.63683
2013-07-28	23:20:00	33.1831			5	6.57895
2013-07-28	23:20:00	33.1831			5	6.90581
2013-07-28	23:21:00	31.7149			5	7.4511
2013-07-28	23:21:00	31.7149			5	7.07825
2013-07-28	23:22:00	29.2756			5	7.38613
2013-07-28	23:22:00	29.2756			5	7.59975
2013-07-28	23:23:00	28.262	14.2		5	7.88782
2013-07-28	23:23:00	28.262	14.2		5	8.15772
2013-07-28	23:24:00	29.1336			5	8.1781
2013-07-28	23:24:00	29.1336			5	8.05369
2013-07-28	23:25:00				5	8.97979
2013-07-28	23:25:00				5	10.772
2013-07-28	23:26:00				5	10.7938
2013-07-28	23:26:00				5	11.4112
2013-07-28	23:27:00				5	13.2548
2013-07-28	23:27:00				5	14.8976
2013-07-28	23:28:00				5	11.2108
2013-07-28	23:28:00				5	10
2013-07-28	23:29:00				5	8.28872
2013-07-28	23:29:00				5	6.95652
2013-07-28	23:30:00	30.707			5	7.61744
2013-07-28	23:30:00	30.707			5	7.51723
2013-07-28	23:31:00	29.3252			5	7.64818
2013-07-28	23:31:00	29.3252			5	7.76364
2013-07-28	23:32:00	29.2672			5	7.51723
2013-07-28	23:32:00	29.2672			5	8.20232
2013-07-28	23:33:00	28.5168			5	8.0393
2013-07-28	23:33:00	28.5168			5	7.57576
2013-07-28	23:34:00	27.0308			5	8.79336
2013-07-28	23:34:00	27.0308			5	9.27895
2013-07-28	23:35:00	28.351			5	7.92253
2013-07-28	23:35:00	28.351			5	10.1223
2013-07-28	23:36:00	35.2967			5	11.0931
2013-07-28	23:36:00	35.2967			5	11.9284
2013-07-28	23:37:00	38.9886			5	12.9218
2013-07-28	23:37:00	38.9886			5	11.4887
2013-07-28	23:38:00	37.2359			5	10.148
2013-07-28	23:38:00	37.2359			5	8.13559
2013-07-28	23:39:00	34.8829			5	7.28303
2013-07-28	23:39:00	34.8829			5	7.38462
2013-07-28	23:40:00	33.1534			5	8.57551
2013-07-28	23:40:00	33.1534			5	7.2904
2013-07-28	23:41:00	31.3619			5	7.85855
2013-07-28	23:41:00	31.3619			5	7.21732
2013-07-28	23:42:00	30.1861			5	7.6126
2013-07-28	23:42:00	30.1861			5	8.29111
2013-07-28	23:43:00	29.6585			5	7.85855
2013-07-28	23:43:00	29.6585			5	8.01068
2013-07-28	23:44:00	29.4034			5	8.67888
2013-07-28	23:44:00	29.4034			5	9.3549
2013-07-28	23:45:00	29.4492			5	9.87248
2013-07-28	23:45:00	29.4492			5	10.7527
2013-07-28	23:46:00	38.1076			5	12.1605
2013-07-28	23:46:00	38.1076			5	13.1531
2013-07-28	23:47:00	39.3166			5	11.3181
2013-07-28	23:47:00	39.3166			5	10.1138
2013-07-28	23:48:00	37.1415			5	7.51095
2013-07-28	23:48:00	37.1415			5	6.74157
2013-07-28	23:49:00	34.6727			5	7.00525
2013-07-28	23:49:00	34.6727			5	7.47043
2013-07-28	23:50:00	31.9517			5	7.59654
2013-07-28	23:50:00	31.9517			5	7.16632
2013-07-28	23:51:00	33.5773			5	8.86481
2013-07-28	23:51:00	33.5773			5	7.44725
2013-07-28	23:52:00	46.1737			5	7.96284
2013-07-28	23:52:00	46.1737			15	.
2013-07-28	23:53:00	49.968	13.698		15	.
2013-07-28	23:53:00	49.968	13.698		5	9.93789
2013-07-28	23:54:00	49.6539			5	11.6251
2013-07-28	23:54:00	49.6539			5	7.54875
2013-07-28	23:55:00	43.6374			5	7.42881
2013-07-28	23:55:00	43.6374			5	7.13649
2013-07-28	23:56:00	38.515			5	7.44263
2013-07-28	23:56:00	38.515			5	6.96258
2013-07-28	23:57:00	34.8652			5	7.17417
2013-07-28	23:57:00	34.8652			5	7.09639
2013-07-28	23:58:00	32.5942			5	6.5916
2013-07-28	23:58:00	32.5942			5	6.8591
2013-07-28	23:59:00	31.2433			5	7.24492
2013-07-28	23:59:00	31.2433			5	7.5535
2013-07-29	00:00:00	30.237			5	7.12589
2013-07-29	00:00:00	30.237			5	7.40741
2013-07-29	00:01:00	29.8807			5	7.41809
2013-07-29	00:01:00	29.8807			5	7.5188
2013-07-29	00:02:00	28.8394			5	7.14002
2013-07-29	00:02:00	28.8394			5	7.40132
2013-07-29	00:03:00	28.789			5	7.29483
2013-07-29	00:03:00	28.789			5	9.19893
2013-07-29	00:04:00	28.6197		14	5	7.67509
2013-07-29	00:04:00	28.6197		14	5	7.65632
2013-07-29	00:05:00	29.21			5	7.2904
2013-07-29	00:05:00	29.21			5	7.24638
2013-07-29	00:06:00	28.8595			5	8.24365
2013-07-29	00:06:00	28.8595			5	7.83801
2013-07-29	00:07:00	29.0639			5	7.61905
2013-07-29	00:07:00	29.0639			5	8.27016
2013-07-29	00:08:00	29.1683			5	8.24365
2013-07-29	00:08:00	29.1683			5	8.65645
2013-07-29	00:09:00	29.4585			5	8.60369
2013-07-29	00:09:00	29.4585			5	9.54464
2013-07-29	00:10:00	28.1788			5	9.73433
2013-07-29	00:10:00	28.1788			5	10.7263
2013-07-29	00:11:00	39.2403			5	11.3186
2013-07-29	00:11:00	39.2403			5	13.2719
2013-07-29	00:12:00	44.0514			5	12.275
2013-07-29	00:12:00	44.0514			5	11.475
2013-07-29	00:13:00	39.0994			5	8.98204
2013-07-29	00:13:00	39.0994			5	7.8329
2013-07-29	00:14:00	34.763			5	6.13497
2013-07-29	00:14:00	34.763			5	6.65927
2013-07-29	00:15:00	32.4355			5	6.77839
2013-07-29	00:15:00	32.4355			5	6.89259
2013-07-29	00:16:00	30.5367			5	6.83761
2013-07-29	00:16:00	30.5367			5	6.60066
2013-07-29	00:17:00	29.7443			5	6.85714
2013-07-29	00:17:00	29.7443			5	7.04501
2013-07-29	00:18:00	28.8365			5	7.3193
2013-07-29	00:18:00	28.8365			5	6.65066
2013-07-29	00:19:00	29.0215			5	7.06298
2013-07-29	00:19:00	29.0215			5	7.21443
2013-07-29	00:20:00	29.4654			5	7.31559
2013-07-29	00:20:00	29.4654			5	7.37101
2013-07-29	00:21:00	28.6655			5	7.22166
2013-07-29	00:21:00	28.6655			5	7.78884
2013-07-29	00:22:00	28.612			5	8.23422
2013-07-29	00:22:00	28.612			5	10.7623
2013-07-29	00:23:00	28.8968	13.698		5	9.1954
2013-07-29	00:23:00	28.8968	13.698		5	10.4849
2013-07-29	00:24:00	29.0632			5	10.5125
2013-07-29	00:24:00	29.0632			5	11.9904
2013-07-29	00:25:00				5	12.8342
2013-07-29	00:25:00				5	13.1694
2013-07-29	00:26:00				5	10.4054
2013-07-29	00:26:00				5	12.9983
2013-07-29	00:27:00				5	10.0083
2013-07-29	00:27:00				5	6.4194
2013-07-29	00:28:00				5	6.76056
2013-07-29	00:28:00				5	6.61886
2013-07-29	00:29:00				5	7.29631
2013-07-29	00:29:00				5	7.20072
2013-07-29	00:30:00				5	7.15564
2013-07-29	00:30:00				5	6.60248
2013-07-29	00:31:00	48.7641			15	.
2013-07-29	00:31:00	48.7641			15	.
2013-07-29	00:32:00	49.1653			5	.
2013-07-29	00:32:00	49.1653			5	8.66218
2013-07-29	00:33:00	45.9696			5	7.84656
2013-07-29	00:33:00	45.9696			5	8.0393
2013-07-29	00:34:00	39.7475			5	8.47657
2013-07-29	00:34:00	39.7475			5	9.90303
2013-07-29	00:35:00	35.4058			5	7.39599
2013-07-29	00:35:00	35.4058			5	7.65794
2013-07-29	00:36:00	32.6544			5	9.19071
2013-07-29	00:36:00	32.6544			5	6.81173
2013-07-29	00:37:00	30.9069			5	7.09429
2013-07-29	00:37:00	30.9069			5	6.83631
2013-07-29	00:38:00	30.226			5	6.73401
2013-07-29	00:38:00	30.226			5	7.35745
2013-07-29	00:39:00	28.9398			5	7.13012
2013-07-29	00:39:00	28.9398			5	7.49844
2013-07-29	00:40:00	29.7841			5	7.64169
2013-07-29	00:40:00	29.7841			5	9.36524
2013-07-29	00:41:00	29.864			5	7.41962
2013-07-29	00:41:00	29.864			5	7.21587
2013-07-29	00:42:00	29.7935			5	7.85083
2013-07-29	00:42:00	29.7935			5	6.8781
2013-07-29	00:43:00	29.5499			5	7.18778
2013-07-29	00:43:00	29.5499			5	8.39944
2013-07-29	00:44:00	28.8315			5	7.75528
2013-07-29	00:44:00	28.8315			5	7.94001
2013-07-29	00:45:00	28.6266			5	7.89128
2013-07-29	00:45:00	28.6266			5	7.6661
2013-07-29	00:46:00	28.1996			5	8.13192
2013-07-29	00:46:00	28.1996			5	8.26446
2013-07-29	00:47:00	28.9708			5	8.0089
2013-07-29	00:47:00	28.9708			5	8.57347
2013-07-29	00:48:00	28.6189			5	8.7896
2013-07-29	00:48:00	28.6189			5	9.25212
2013-07-29	00:49:00	28.5279			5	10.5564
2013-07-29	00:49:00	28.5279			5	9.63662
2013-07-29	00:50:00	28.6907			5	11.0254
2013-07-29	00:50:00	28.6907			5	12.0096
2013-07-29	00:51:00	43.7513			5	12.22
2013-07-29	00:51:00	43.7513			5	10.6308
2013-07-29	00:52:00	40.5487			5	10.3248
2013-07-29	00:52:00	40.5487			5	10.5425
2013-07-29	00:53:00	35.8181	13.196		5	8.81705
2013-07-29	00:53:00	35.8181	13.196		5	6.70204
2013-07-29	00:54:00	32.6646			5	7.3193
2013-07-29	00:54:00	32.6646			5	7.31559
2013-07-29	00:55:00	30.639			5	7.41198
2013-07-29	00:55:00	30.639			5	7.15564
2013-07-29	00:56:00	27.6782			5	7.43341
2013-07-29	00:56:00	27.6782			5	7.45959
2013-07-29	00:57:00	27.433			5	6.97877
2013-07-29	00:57:00	27.433			5	6.92974
2013-07-29	00:58:00	27.8318			5	7.66447
2013-07-29	00:58:00	27.8318			5	6.95249
2013-07-29	00:59:00	27.8376			5	7.52823
2013-07-29	00:59:00	27.8376			5	7.96284
2013-07-29	01:00:00	27.2226			5	7.87229
2013-07-29	01:00:00	27.2226			5	8.10811
2013-07-29	01:01:00	27.3971			5	9.27835
2013-07-29	01:01:00	27.3971			5	9.07487
2013-07-29	01:02:00	27.7671			5	9.87451
2013-07-29	01:02:00	27.7671			5	11.534
2013-07-29	01:03:00	29.4989		14.25	5	11.5802
2013-07-29	01:03:00	29.4989		14.25	5	12.9894
2013-07-29	01:04:00	40.8639			5	12.5026
2013-07-29	01:04:00	40.8639			5	10.9915
2013-07-29	01:05:00	37.3456			5	10.6895
2013-07-29	01:05:00	37.3456			5	9.80993
2013-07-29	01:06:00	33.9965			5	7.20072
2013-07-29	01:06:00	33.9965			5	7.29631
2013-07-29	01:07:00	30.3125			5	7.43802
2013-07-29	01:07:00	30.3125			5	8.10811
2013-07-29	01:08:00	29.4496			5	8
2013-07-29	01:08:00	29.4496			5	7.22456
2013-07-29	01:09:00	28.6487			5	7.20072
2013-07-29	01:09:00	28.6487			5	7.34844
2013-07-29	01:10:00	28.1966			5	7.52823
2013-07-29	01:10:00	28.1966			5	7.36046
2013-07-29	01:11:00	28.0554			5	7.6661
2013-07-29	01:11:00	28.0554			5	8.10628
2013-07-29	01:12:00	27.9975			5	9.36768
2013-07-29	01:12:00	27.9975			5	9.08059
2013-07-29	01:13:00	27.745			5	9.14983
2013-07-29	01:13:00	27.745			5	11.9671
2013-07-29	01:14:00	40.2631			5	14.4433
2013-07-29	01:14:00	40.2631			5	12.29
2013-07-29	01:15:00	41.3282			5	11.5629
2013-07-29	01:15:00	41.3282			5	10.5727
2013-07-29	01:16:00	36.778			5	10.1954
2013-07-29	01:16:00	36.778			5	7.23982
2013-07-29	01:17:00	32.3619			5	6.77074
2013-07-29	01:17:00	32.3619			5	7.02576
2013-07-29	01:18:00	30.8005			5	7.44571
2013-07-29	01:18:00	30.8005			5	7.35294
2013-07-29	01:19:00	29.6041			5	6.85714
2013-07-29	01:19:00	29.6041			5	7.02782
2013-07-29	01:20:00	28.5484			5	7.32154
2013-07-29	01:20:00	28.5484			5	7.46114
2013-07-29	01:21:00	28.0508			5	7.21371
2013-07-29	01:21:00	28.0508			5	7.70218
2013-07-29	01:22:00	28.1963			5	7.77034
2013-07-29	01:22:00	28.1963			5	10.7972
2013-07-29	01:23:00	26.9181	13.196		5	8.75061
2013-07-29	01:23:00	26.9181	13.196		5	9.59616
2013-07-29	01:24:00				5	10.428
2013-07-29	01:24:00				5	11.4987
2013-07-29	01:25:00				5	12.3431
2013-07-29	01:25:00				5	11.6369
2013-07-29	01:26:00				5	10.6007
2013-07-29	01:26:00				5	10.5033
2013-07-29	01:27:00				5	7.76699
2013-07-29	01:27:00				5	6.92707
2013-07-29	01:28:00				5	6.91443
2013-07-29	01:28:00				5	7.33795
2013-07-29	01:29:00	26.4109			5	6.84736
2013-07-29	01:29:00	26.4109			5	6.86106
2013-07-29	01:30:00	27.0621			5	7.54085
2013-07-29	01:30:00	27.0621			5	7.38689
2013-07-29	01:31:00	27.3731			5	7.47819
2013-07-29	01:31:00	27.3731			5	7.49376
2013-07-29	01:32:00	28.0753			5	7.52823
2013-07-29	01:32:00	28.0753			5	8.78477
2013-07-29	01:33:00	27.3582			5	8.64242
2013-07-29	01:33:00	27.3582			5	9.64114
2013-07-29	01:34:00	34.32			5	8.76552
2013-07-29	01:34:00	34.32			5	11.6144
2013-07-29	01:35:00	40.0013			5	11.3395
2013-07-29	01:35:00	40.0013			5	12.3288
2013-07-29	01:36:00	35.0502			5	10.9915
2013-07-29	01:36:00	35.0502			5	10.2041
2013-07-29	01:37:00	31.9038			5	9.55668
2013-07-29	01:37:00	31.9038			5	6.82335
2013-07-29	01:38:00	31.0763			5	6.90449
2013-07-29	01:38:00	31.0763			5	7.14428
2013-07-29	01:39:00	29.2588			5	7.16204
2013-07-29	01:39:00	29.2588			5	7.05882
2013-07-29	01:40:00	29.3473			5	6.71517
2013-07-29	01:40:00	29.3473			5	7.23982
2013-07-29	01:41:00	28.7989			5	7.30668
2013-07-29	01:41:00	28.7989			5	7.07269
2013-07-29	01:42:00	29.1314			5	8.23987
2013-07-29	01:42:00	29.1314			5	7.35069
2013-07-29	01:43:00	28.9682			5	7.45342
2013-07-29	01:43:00	28.9682			5	8.29684
2013-07-29	01:44:00	29.2892			5	8.96359
2013-07-29	01:44:00	29.2892			5	9.72053
2013-07-29	01:45:00	42.2246			5	11.655
2013-07-29	01:45:00	42.2246			5	12.4559
2013-07-29	01:46:00	37.9884			5	11.9308
2013-07-29	01:46:00	37.9884			5	10.1557
2013-07-29	01:47:00	33.9116			5	10.1824
2013-07-29	01:47:00	33.9116			5	8.34879
2013-07-29	01:48:00	31.7564			5	7.53611
2013-07-29	01:48:00	31.7564			5	6.74916
2013-07-29	01:49:00	30.426			5	7.03606
[truncated: 9,405 more rows]
